# Supplementary material for: Uncovering association networks through an eQTL analysis involving human miRNAs and lincRNAs
Source: Sci Rep. 2018 Oct 9;8:15050. doi: 10.1038/s41598-018-33420-z (PMC6177424; doi:10.1038/s41598-018-33420-z)
Supplement: Supplementary file 2 — Supplementary Tables S1-13 [file 41598_2018_33420_MOESM2_ESM.xls]

## Sheet: Supplementary_Table_S1
Supplementary Table S1 - Detailed list of SNPs mapped to miRNA binding sites
rs_id	chromosome	snp_position	gene_symbol	bs_begin	bs_end	mirna
rs371026821	1	900603	PLEKHN1	900599	900606	miR-299-3p
rs757330341	1	900605	PLEKHN1	900599	900606	miR-299-3p
rs757330341	1	900605	PLEKHN1	900605	900612	miR-124-3p.1
rs757330341	1	900605	PLEKHN1	900605	900613	miR-124-3p.2/506-3p
rs555362617	1	900938	PLEKHN1	900933	900941	miR-19-3p
rs769316253	1	911423	PERM1	911420	911427	miR-1197
rs572679323	1	990436	AGRN	990434	990441	miR-31-5p
rs13129	1	990839	AGRN	990834	990841	miR-224-5p
rs754324121	1	1152900	SDF4	1152896	1152903	miR-483-3p.1
rs755331443	1	1152902	SDF4	1152896	1152903	miR-483-3p.1
rs542069101	1	1190294	UBE2J2	1190294	1190301	miR-299-5p
rs528663779	1	1227990	ACAP3	1227990	1227997	miR-193-3p
rs112457374	1	1270761	TAS1R3	1270756	1270763	miR-139-5p
rs14475	1	1321943	CCNL2	1321936	1321944	miR-28-5p/708-5p
rs14475	1	1321943	CCNL2	1321941	1321948	miR-138-5p
rs564044531	1	1322013	CCNL2	1322008	1322015	miR-23-3p
rs755166117	1	1322168	CCNL2	1322162	1322169	miR-141-3p/200-3p
rs777829301	1	1322277	CCNL2	1322276	1322284	miR-29-3p
rs546811734	1	1326479	CCNL2	1326479	1326486	miR-320
rs369862332	1	1328021	CCNL2	1328018	1328025	miR-140-3p.2
rs750016027	1	1354706	ANKRD65	1354706	1354713	miR-339-5p
rs772807396	1	1354877	ANKRD65	1354876	1354884	miR-214-5p
rs149947983	1	1354881	ANKRD65	1354876	1354884	miR-214-5p
rs528618997	1	1374559	VWA1	1374559	1374566	miR-338-3p
rs775263489	1	1374561	VWA1	1374559	1374566	miR-338-3p
rs762656228	1	1374562	VWA1	1374559	1374566	miR-338-3p
rs776278972	1	1374847	VWA1	1374844	1374851	miR-143-3p
rs756363663	1	1376099	VWA1	1376095	1376102	miR-491-5p
rs562524486	1	1594182	SLC35E2B	1594177	1594184	miR-488-3p
rs879720769	1	1595916	SLC35E2B	1595913	1595920	miR-3064-5p
rs191125202	1	1596873	SLC35E2B	1596873	1596880	miR-96-5p/1271-5p
rs191125202	1	1596873	SLC35E2B	1596873	1596881	miR-183-5p.2
rs536070476	1	1596880	SLC35E2B	1596873	1596881	miR-183-5p.2
rs1061893	1	1660158	LOC101928920	1660155	1660162	miR-124-3p.1
rs576681900	1	1683511	NADK	1683509	1683516	miR-133a-3p.1
rs543682981	1	1683612	NADK	1683611	1683618	miR-493-5p
rs376815537	1	1683616	NADK	1683611	1683618	miR-493-5p
rs775479565	1	1718329	GNB1	1718328	1718335	miR-218-5p
rs3203208	1	1718332	GNB1	1718328	1718335	miR-218-5p
rs750037692	1	2116432	FAAP20	2116432	2116439	miR-151-5p
rs116408566	1	2116433	FAAP20	2116432	2116439	miR-151-5p
rs779910797	1	2116434	FAAP20	2116432	2116439	miR-151-5p
rs115194060	1	2239109	SKI	2239103	2239110	miR-375
rs767436984	1	2239177	SKI	2239174	2239181	miR-17-5p/20-5p/93-5p/106-5p/519-3p
rs531899359	1	2239835	SKI	2239834	2239841	miR-25-3p/32-5p/92-3p/363-3p/367-3p
rs754588854	1	2240071	SKI	2240066	2240073	miR-204-5p/211-5p
rs866043095	1	2240918	SKI	2240917	2240924	miR-374-5p/655-3p
rs866043095	1	2240918	SKI	2240918	2240926	miR-369-3p
rs548263163	1	2240919	SKI	2240917	2240924	miR-374-5p/655-3p
rs548263163	1	2240919	SKI	2240918	2240926	miR-369-3p
rs548263163	1	2240919	SKI	2240919	2240926	miR-374-5p
rs745652341	1	2334488	RER1	2334488	2334495	miR-126-3p.2
rs769515976	1	2334489	RER1	2334488	2334495	miR-126-3p.2
rs775476070	1	2334490	RER1	2334488	2334495	miR-126-3p.2
rs377584177	1	2334568	RER1	2334568	2334575	miR-455-3p.1
rs755889209	1	2334574	RER1	2334568	2334575	miR-455-3p.1
rs529930172	1	2335182	RER1	2335177	2335184	miR-369-3p
rs529930172	1	2335182	RER1	2335177	2335184	miR-374-5p
rs758059092	1	2335183	RER1	2335177	2335184	miR-369-3p
rs758059092	1	2335183	RER1	2335177	2335184	miR-374-5p
rs748769958	1	2335216	RER1	2335210	2335217	miR-203a-3p.1
rs560687760	1	2335394	RER1	2335389	2335396	miR-496.1
rs568691492	1	2335700	RER1	2335700	2335707	miR-28-5p/708-5p
rs762000671	1	2336592	RER1	2336592	2336600	miR-96-5p/1271-5p
rs759747377	1	2436354	PLCH2	2436354	2436361	miR-138-5p
rs773441760	1	2436358	PLCH2	2436354	2436361	miR-138-5p
rs555114657	1	2460448	HES5	2460445	2460453	miR-202-5p
rs753377213	1	2493144	TNFRSF14	2493142	2493149	miR-133a-3p.1
rs754497541	1	2493148	TNFRSF14	2493142	2493149	miR-133a-3p.1
rs767853693	1	2522455	FAM213B	2522454	2522461	miR-501-3p/502-3p
rs750816175	1	2522456	FAM213B	2522454	2522461	miR-501-3p/502-3p
rs374880430	1	2522458	FAM213B	2522454	2522461	miR-501-3p/502-3p
rs183316098	1	3350789	PRDM16	3350787	3350794	miR-340-5p
rs534789136	1	3350935	PRDM16	3350930	3350938	miR-330-3p
rs768069151	1	3351055	PRDM16	3351052	3351059	miR-212-5p
rs751032054	1	3351842	PRDM16	3351838	3351845	miR-452-5p/892-3p
rs751032054	1	3351842	PRDM16	3351840	3351847	miR-200-3p/429
rs35439737	1	3352764	PRDM16	3352759	3352766	miR-330-3p.2
rs773985050	1	3352764	PRDM16	3352759	3352766	miR-330-3p.2
rs558204454	1	3352765	PRDM16	3352759	3352766	miR-330-3p.2
rs530889010	1	3353918	PRDM16	3353918	3353926	miR-190-5p
rs2493264	1	3353949	PRDM16	3353949	3353956	miR-302c-3p.2/520-3p
rs61759217	1	3353955	PRDM16	3353949	3353956	miR-302c-3p.2/520-3p
rs61759217	1	3353955	PRDM16	3353952	3353959	miR-199-5p
rs753773880	1	3353957	PRDM16	3353952	3353959	miR-199-5p
rs574943574	1	3354014	PRDM16	3354010	3354017	miR-199-3p
rs560231632	1	3354167	PRDM16	3354163	3354170	miR-135-5p
rs748607379	1	3355092	PRDM16	3355089	3355096	miR-139-5p
rs548195163	1	3355153	PRDM16	3355148	3355155	miR-216-5p
rs568190709	1	3355164	PRDM16	3355159	3355166	miR-25-3p/32-5p/92-3p/363-3p/367-3p
rs568190709	1	3355164	PRDM16	3355160	3355167	miR-137
rs537905379	1	3355177	PRDM16	3355173	3355180	miR-330-3p.2
rs1128474	1	3545612	TPRG1L	3545612	3545620	miR-30-5p
rs200586179	1	3649583	TP73	3649583	3649591	miR-455-3p.2
rs571845429	1	3649587	TP73	3649583	3649591	miR-455-3p.2
rs748348498	1	3649589	TP73	3649583	3649591	miR-455-3p.2
rs78028957	1	3729004	CEP104	3729001	3729009	miR-582-5p
rs7551237	1	3801973	DFFB	3801967	3801975	miR-137
rs776757275	1	4834589	AJAP1	4834589	4834596	miR-874-3p
rs368597315	1	4834597	AJAP1	4834592	4834599	miR-346
rs41313428	1	4842736	AJAP1	4842734	4842741	miR-370-3p
rs543025555	1	4843399	AJAP1	4843399	4843406	miR-485-5p
rs537409113	1	4848633	AJAP1	4848628	4848635	miR-130-3p/301-3p/454-3p
rs537409113	1	4848633	AJAP1	4848630	4848637	miR-17-5p/20-5p/93-5p/106-5p/519-3p
rs2229002	1	6158562	KCNAB2	6158562	6158569	miR-7-5p
rs546688311	1	6161895	CHD5	6161893	6161900	miR-329-3p/362-3p
rs549692439	1	6162250	LOC101928723	6162247	6162254	miR-1197
rs780789629	1	6162251	CHD5	6162247	6162254	miR-1197
rs776626701	1	6162252	CHD5	6162247	6162254	miR-1197
rs530556889	1	6272393	RNF207	6272393	6272400	miR-873-5p.2
rs758153073	1	6272396	RNF207	6272393	6272400	miR-873-5p.2
rs773857168	1	6272744	RNF207	6272743	6272750	miR-150-5p
rs754882921	1	6272775	RNF207	6272775	6272782	miR-370-3p
rs746483865	1	6272779	RNF207	6272775	6272782	miR-370-3p
rs780573668	1	6273140	RNF207	6273136	6273143	miR-493-3p
rs749629307	1	6273142	RNF207	6273136	6273143	miR-493-3p
rs758832516	1	6273215	RNF207	6273212	6273219	miR-182-5p
rs758832516	1	6273215	RNF207	6273214	6273221	miR-212-5p
rs573240617	1	6273219	RNF207	6273214	6273221	miR-212-5p
rs777295055	1	6273220	RNF207	6273214	6273221	miR-212-5p
rs376205518	1	6273221	RNF207	6273221	6273228	miR-205-5p
rs770617242	1	6273224	RNF207	6273221	6273228	miR-205-5p
rs763271347	1	6278403	RNF207	6278402	6278410	miR-370-3p
rs372042517	1	6278407	RNF207	6278402	6278410	miR-370-3p
rs748351452	1	6278408	RNF207	6278402	6278410	miR-370-3p
rs542404313	1	6281293	ICMT	6281289	6281296	miR-186-5p
rs766732941	1	6281319	ICMT	6281315	6281322	miR-876-5p
rs542925912	1	6282118	ICMT	6282113	6282121	miR-340-5p
rs745486837	1	6283500	ICMT	6283495	6283502	miR-99-5p/100-5p
rs557528450	1	6283870	ICMT	6283869	6283877	miR-23-3p
rs765261950	1	6284893	ICMT	6284890	6284897	miR-137
rs750243192	1	6284894	ICMT	6284890	6284897	miR-137
rs79099174	1	6284895	ICMT	6284890	6284897	miR-137
rs537868875	1	6307445	GPR153	6307440	6307448	miR-486-5p
rs184092955	1	6307497	GPR153	6307491	6307499	miR-760
rs184092955	1	6307497	GPR153	6307494	6307501	miR-326
rs527508359	1	6307828	GPR153	6307825	6307832	miR-15-5p/16-5p/195-5p/424-5p/497-5p
rs542752243	1	6308792	GPR153	6308790	6308797	miR-125-5p
rs564859655	1	6308888	GPR153	6308883	6308890	miR-760
rs550868663	1	6324515	ACOT7	6324515	6324523	miR-141-3p/200-3p
rs754122398	1	6638939	TAS1R1	6638939	6638946	miR-338-3p
rs58864779	1	6638941	TAS1R1	6638939	6638946	miR-338-3p
rs143210457	1	6639591	TAS1R1	6639591	6639598	miR-302-3p/372-3p/373-3p/520-3p
rs776017185	1	6639593	TAS1R1	6639591	6639598	miR-302-3p/372-3p/373-3p/520-3p
rs769044711	1	6653428	KLHL21	6653425	6653432	miR-130-3p/301-3p/454-3p
rs371149254	1	6653430	KLHL21	6653425	6653432	miR-130-3p/301-3p/454-3p
rs771799484	1	6653431	KLHL21	6653425	6653432	miR-130-3p/301-3p/454-3p
rs781000800	1	6653609	KLHL21	6653609	6653617	miR-326
rs865954795	1	6653616	KLHL21	6653609	6653617	miR-326
rs191506894	1	6682440	PHF13	6682434	6682441	miR-19-3p
rs577292524	1	6683698	THAP3	6683693	6683700	miR-143-3p
rs190293451	1	6683950	THAP3	6683950	6683957	miR-30-5p
rs748264761	1	6694844	DNAJC11	6694843	6694850	miR-370-3p
rs560904552	1	6694845	DNAJC11	6694843	6694850	miR-370-3p
rs773128208	1	6694846	DNAJC11	6694843	6694850	miR-370-3p
rs141670351	1	6695490	DNAJC11	6695487	6695494	miR-362-5p/500b-5p
rs141670351	1	6695490	DNAJC11	6695488	6695495	miR-212-5p
rs17029653	1	6695493	DNAJC11	6695487	6695494	miR-362-5p/500b-5p
rs17029653	1	6695493	DNAJC11	6695488	6695495	miR-212-5p
rs777156643	1	6695697	DNAJC11	6695697	6695705	miR-129-5p
rs747251001	1	6695698	DNAJC11	6695697	6695705	miR-129-5p
rs770989330	1	6695699	DNAJC11	6695697	6695705	miR-129-5p
rs768108241	1	7826594	CAMTA1	7826594	7826601	miR-132-3p/212-3p
rs771937667	1	7826598	CAMTA1	7826594	7826601	miR-132-3p/212-3p
rs544483462	1	7827407	CAMTA1	7827406	7827413	miR-221-3p/222-3p
rs566609702	1	7827853	CAMTA1	7827846	7827854	miR-17-5p/20-5p/93-5p/106-5p/519-3p
rs566609702	1	7827853	CAMTA1	7827848	7827855	miR-142-5p
rs34335657	1	7827903	CAMTA1	7827901	7827909	miR-129-5p
rs201601214	1	7827903	CAMTA1	7827901	7827909	miR-129-5p
rs386366157	1	7827904	CAMTA1	7827901	7827909	miR-129-5p
rs375885912	1	7827924	CAMTA1	7827920	7827927	miR-101-3p.1
rs375885912	1	7827924	CAMTA1	7827920	7827927	miR-101-3p.2
rs375885912	1	7827924	CAMTA1	7827920	7827927	miR-144-3p
rs560691802	1	7829349	VAMP3	7829347	7829354	miR-183-5p.2
rs1804680	1	7839775	VAMP3	7839774	7839781	miR-599
rs115611376	1	7839778	VAMP3	7839774	7839781	miR-599
rs562590445	1	7839845	VAMP3	7839844	7839851	miR-124-3p.1
rs762275467	1	7839865	VAMP3	7839865	7839872	miR-122-5p
rs774727571	1	7839867	VAMP3	7839865	7839872	miR-122-5p
rs867800589	1	7839871	VAMP3	7839865	7839872	miR-122-5p
rs143990798	1	7840383	VAMP3	7840379	7840387	miR-182-5p
rs143990798	1	7840383	VAMP3	7840380	7840387	miR-96-5p/1271-5p
rs776270589	1	7904688	PER3	7904686	7904693	miR-124-3p.2/506-3p
rs534833299	1	7904740	PER3	7904739	7904746	miR-29-3p
rs796441085	1	8064153	ERRFI1	8064149	8064157	miR-3064-5p
rs147428933	1	8073631	ERRFI1	8073631	8073638	let-7-5p/98-5p
rs765809707	1	8073634	ERRFI1	8073631	8073638	let-7-5p/98-5p
rs752994239	1	8073635	ERRFI1	8073631	8073638	let-7-5p/98-5p
rs758735537	1	8073636	ERRFI1	8073631	8073638	let-7-5p/98-5p
rs374638182	1	8073712	ERRFI1	8073712	8073719	miR-214-5p
rs751971015	1	8073713	ERRFI1	8073712	8073719	miR-214-5p
rs756872672	1	8073716	ERRFI1	8073712	8073719	miR-214-5p
rs764946280	1	8073717	ERRFI1	8073712	8073719	miR-214-5p
rs754300301	1	8412470	RERE	8412464	8412472	miR-142-3p.1
rs750429881	1	8412562	RERE	8412562	8412570	miR-452-5p/892-3p
rs756213569	1	8414448	RERE	8414448	8414455	miR-204-5p/211-5p
rs562457313	1	8414671	RERE	8414668	8414675	miR-496.2
rs368169577	1	8415121	RERE	8415117	8415124	miR-140-3p.1
rs768182109	1	9160666	GPR157	9160662	9160669	miR-17-5p/20-5p/93-5p/106-5p/519-3p
rs186868612	1	9164312	GPR157	9164307	9164314	let-7-5p/98-5p
rs531844038	1	9325230	H6PD	9325226	9325233	miR-138-5p
rs772706698	1	9331394	H6PD	9331387	9331395	miR-182-5p
rs772706698	1	9331394	H6PD	9331388	9331395	miR-96-5p/1271-5p
rs774172406	1	9642602	SLC25A33	9642602	9642609	miR-1251-5p
rs765868970	1	9642603	SLC25A33	9642602	9642609	miR-1251-5p
rs370888086	1	9642604	SLC25A33	9642602	9642609	miR-1251-5p
rs761607777	1	9642604	SLC25A33	9642602	9642609	miR-1251-5p
rs549961922	1	9642752	SLC25A33	9642751	9642758	miR-374-5p
rs570651069	1	9643534	SLC25A33	9643529	9643537	miR-665
rs531691445	1	9673385	TMEM201	9673382	9673389	miR-29-3p
rs773461308	1	9782109	PIK3CD	9782108	9782115	miR-212-5p
rs541535779	1	9787233	PIK3CD	9787230	9787238	miR-30-5p
rs145898090	1	9787374	PIK3CD	9787371	9787379	miR-7-5p
rs772400148	1	9789129	CLSTN1	9789123	9789130	miR-192-5p/215-5p
rs112637865	1	9910411	CTNNBIP1	9910407	9910414	miR-192-5p/215-5p
rs180922155	1	9910422	CTNNBIP1	9910416	9910424	miR-330-3p.2
rs180922155	1	9910422	CTNNBIP1	9910419	9910426	miR-29-3p
rs769048326	1	9986263	LZIC	9986262	9986269	miR-155-5p
rs536129067	1	9989504	LZIC	9989498	9989505	miR-185-5p
rs562832513	1	9989622	LZIC	9989619	9989627	miR-22-3p
rs577673812	1	9989687	LZIC	9989685	9989692	miR-421
rs190391923	1	9989732	LZIC	9989731	9989738	miR-296-5p
rs571881862	1	9989903	LZIC	9989900	9989907	miR-1197
rs567320906	1	10240462	UBE4B	10240458	10240465	miR-148-3p/152-3p
rs536575944	1	10364849	KIF1B	10364845	10364852	miR-199-5p
rs763174013	1	10368469	KIF1B	10368463	10368470	miR-101-3p.1
rs763174013	1	10368469	KIF1B	10368463	10368470	miR-144-3p
rs763174013	1	10368469	KIF1B	10368463	10368471	miR-101-3p.2
rs763174013	1	10368469	KIF1B	10368464	10368471	miR-582-5p
rs567547345	1	10438966	KIF1B	10438966	10438973	miR-192-5p/215-5p
rs573168680	1	10440292	KIF1B	10440290	10440297	miR-19-3p
rs775958997	1	10441387	KIF1B	10441381	10441388	miR-383-5p.2
rs775958997	1	10441387	KIF1B	10441385	10441392	miR-185-5p
rs567308123	1	10441389	KIF1B	10441385	10441392	miR-185-5p
rs753393623	1	10479847	PGD	10479847	10479855	miR-1-3p/206
rs201142821	1	10479849	PGD	10479847	10479855	miR-1-3p/206
rs776489624	1	10511635	CORT	10511630	10511637	miR-493-3p
rs776489624	1	10511635	CORT	10511630	10511637	miR-493-3p
rs759210368	1	10511636	CORT	10511630	10511637	miR-493-3p
rs759210368	1	10511636	CORT	10511630	10511637	miR-493-3p
rs747907798	1	10521742	DFFA	10521739	10521746	miR-193a-5p
rs553045714	1	10521743	DFFA	10521739	10521746	miR-193a-5p
rs757447705	1	10521746	DFFA	10521745	10521752	miR-212-5p
rs745995307	1	10521749	DFFA	10521745	10521752	miR-212-5p
rs769832519	1	10521760	DFFA	10521760	10521767	miR-103-3p/107
rs780603438	1	10521763	DFFA	10521760	10521767	miR-103-3p/107
rs749779847	1	10521764	DFFA	10521760	10521767	miR-103-3p/107
rs769149703	1	10521765	DFFA	10521760	10521767	miR-103-3p/107
rs750406747	1	10522851	DFFA	10522849	10522857	miR-339-5p
rs559228612	1	10696816	CASZ1	10696812	10696819	miR-151-5p
rs190708048	1	10696942	CASZ1	10696941	10696948	miR-329-3p/362-3p
rs182954626	1	10697996	CASZ1	10697991	10697998	miR-26-5p
rs777995850	1	10698180	CASZ1	10698174	10698181	miR-375
rs779322833	1	10698492	CASZ1	10698491	10698499	miR-142-3p.1
rs766709042	1	11083253	TARDBP	11083250	11083258	miR-143-3p
rs879665101	1	11083257	TARDBP	11083250	11083258	miR-143-3p
rs879665101	1	11083257	TARDBP	11083256	11083263	miR-203a-3p.1
rs750948407	1	11083262	TARDBP	11083256	11083263	miR-203a-3p.1
rs575772488	1	11083316	TARDBP	11083314	11083322	miR-202-5p
rs7511713	1	11083757	TARDBP	11083757	11083764	miR-181-5p
rs772373112	1	11133995	EXOSC10	11133990	11133998	miR-376-3p
rs375505566	1	11167245	MTOR	11167240	11167247	miR-99-5p/100-5p
rs1057081	1	11167412	MTOR	11167406	11167413	miR-199-3p
rs759103656	1	11346836	UBIAD1	11346836	11346844	miR-431-5p
rs72857002	1	11348172	UBIAD1	11348169	11348176	miR-29-3p
rs549616521	1	11348388	UBIAD1	11348388	11348395	miR-490-3p
rs547460042	1	11348421	UBIAD1	11348417	11348424	miR-374-5p/655-3p
rs555961140	1	11348439	UBIAD1	11348438	11348445	miR-205-5p
rs778044429	1	11355494	UBIAD1	11355493	11355501	miR-34-5p/449-5p
rs560603177	1	11355495	UBIAD1	11355493	11355501	miR-34-5p/449-5p
rs113531251	1	11355571	UBIAD1	11355571	11355578	miR-365-3p
rs878945775	1	11722355	FBXO44	11722355	11722362	miR-140-3p.1
rs536552747	1	11722361	FBXO44	11722355	11722362	miR-140-3p.1
rs536552747	1	11722361	FBXO44	11722356	11722363	miR-140-3p.2
rs760395531	1	11783566	DRAXIN	11783565	11783572	miR-124-3p.1
rs759831567	1	11893581	CLCN6	11893581	11893588	miR-23-3p
rs770289021	1	11893586	CLCN6	11893581	11893588	miR-23-3p
rs374183427	1	11893680	CLCN6	11893680	11893687	miR-7-5p
rs747668879	1	11893681	CLCN6	11893680	11893687	miR-7-5p
rs771793817	1	11893686	CLCN6	11893680	11893687	miR-7-5p
rs771010245	1	11894029	CLCN6	11894028	11894035	miR-124-3p.1
rs777024310	1	11894032	CLCN6	11894028	11894035	miR-124-3p.1
rs764096484	1	11894071	CLCN6	11894068	11894075	miR-182-5p
rs749571420	1	11894381	CLCN6	11894379	11894387	miR-485-5p
rs765814001	1	11894383	CLCN6	11894379	11894387	miR-485-5p
rs761308436	1	11894573	CLCN6	11894572	11894579	miR-365-3p
rs749003292	1	11894624	CLCN6	11894621	11894628	miR-150-5p
rs749003292	1	11894624	CLCN6	11894621	11894628	miR-532-3p
rs147364570	1	11896029	CLCN6	11896028	11896035	miR-149-5p
rs764257817	1	11896060	CLCN6	11896055	11896062	miR-1193
rs774474084	1	11896063	CLCN6	11896063	11896070	miR-379-5p
rs761643318	1	11896072	CLCN6	11896069	11896076	miR-147b
rs778296231	1	11896172	CLCN6	11896166	11896173	miR-433-3p
rs778296231	1	11896172	CLCN6	11896168	11896175	miR-205-5p
rs778296231	1	11896172	CLCN6	11896172	11896179	miR-874-3p
rs767783688	1	11896174	CLCN6	11896168	11896175	miR-205-5p
rs767783688	1	11896174	CLCN6	11896172	11896179	miR-874-3p
rs374721794	1	11897096	CLCN6	11897096	11897103	miR-149-5p
rs751904598	1	11897140	CLCN6	11897140	11897147	miR-377-3p
rs757508696	1	11897140	CLCN6	11897140	11897147	miR-377-3p
rs781599578	1	11897141	CLCN6	11897140	11897147	miR-377-3p
rs150177184	1	11897203	CLCN6	11897199	11897207	miR-338-3p
rs370486389	1	11897478	CLCN6	11897477	11897484	miR-493-3p
rs770581551	1	11897481	CLCN6	11897477	11897484	miR-493-3p
rs367545491	1	11897528	CLCN6	11897527	11897534	miR-483-3p.1
rs570949298	1	11898398	CLCN6	11898396	11898403	miR-3064-5p
rs747408798	1	11898400	NPPA-AS1	11898396	11898403	miR-3064-5p
rs759127567	1	11898592	NPPA-AS1	11898591	11898598	miR-489-3p
rs764775992	1	11898597	CLCN6	11898591	11898598	miR-489-3p
rs757981103	1	11900665	NPPA-AS1	11900658	11900666	miR-124-3p.2/506-3p
rs540640156	1	11902015	NPPA-AS1	11902014	11902022	miR-133a-3p.2/133b
rs568852016	1	11979689	KIAA2013	11979689	11979696	miR-9-5p
rs187436755	1	11979694	KIAA2013	11979689	11979696	miR-9-5p
rs762601657	1	11980262	KIAA2013	11980262	11980269	miR-124-3p.1
rs766379666	1	11980334	KIAA2013	11980333	11980341	miR-19-3p
rs147747540	1	11980335	KIAA2013	11980333	11980341	miR-19-3p
rs757645346	1	12034914	PLOD1	12034910	12034917	miR-34-5p/449-5p
rs747566822	1	12034915	PLOD1	12034910	12034917	miR-34-5p/449-5p
rs781480166	1	12034916	PLOD1	12034910	12034917	miR-34-5p/449-5p
rs563025813	1	12073397	MFN2	12073394	12073401	miR-302c-3p.2/520-3p
rs563025813	1	12073397	MFN2	12073395	12073402	miR-302-3p/372-3p/373-3p/520-3p
rs563025813	1	12073397	MFN2	12073396	12073404	miR-17-5p/20-5p/93-5p/106-5p/519-3p
rs572895609	1	12073401	MFN2	12073395	12073402	miR-302-3p/372-3p/373-3p/520-3p
rs572895609	1	12073401	MFN2	12073396	12073404	miR-17-5p/20-5p/93-5p/106-5p/519-3p
rs753989855	1	12203061	TNFRSF8	12203059	12203066	miR-802
rs753989855	1	12203061	TNFRSF8	12203061	12203069	miR-101-3p.2
rs778107796	1	12203105	TNFRSF8	12203100	12203107	miR-140-3p.2
rs577935304	1	12267227	TNFRSF1B	12267224	12267231	miR-485-5p
rs11807940	1	12268342	TNFRSF1B	12268337	12268345	let-7-5p/98-5p
rs767707686	1	12572068	VPS13D	12572065	12572073	miR-140-3p.1
rs573470854	1	12788109	AADACL3	12788105	12788113	miR-873-5p.2
rs369459653	1	13942484	PDPN	13942484	13942492	miR-532-3p
rs558419389	1	13942485	PDPN	13942484	13942492	miR-532-3p
rs1055701	1	13942548	PDPN	13942548	13942556	miR-182-5p
rs543876980	1	13942553	PDPN	13942548	13942556	miR-182-5p
rs775835993	1	13942881	PDPN	13942877	13942884	miR-493-5p
rs796665790	1	13944249	PDPN	13944248	13944255	miR-873-5p.1
rs868251143	1	13944311	PDPN	13944307	13944315	miR-128-3p
rs868251143	1	13944311	PDPN	13944308	13944316	miR-27-3p
rs150768454	1	13944313	PDPN	13944307	13944315	miR-128-3p
rs150768454	1	13944313	PDPN	13944308	13944316	miR-27-3p
rs770277308	1	13944313	PDPN	13944307	13944315	miR-128-3p
rs770277308	1	13944313	PDPN	13944308	13944316	miR-27-3p
rs529286849	1	13944340	PDPN	13944340	13944348	miR-199-5p
rs774441914	1	13944409	PDPN	13944404	13944411	miR-33-5p
rs774441914	1	13944409	PDPN	13944406	13944413	miR-217
rs747524358	1	14114185	PRDM2	14114178	14114186	miR-369-3p
rs574854495	1	14150691	PRDM2	14150691	14150698	miR-124-3p.1
rs758448514	1	15392519	KAZN	15392519	15392527	miR-377-3p
rs773818831	1	15393098	KAZN	15393094	15393102	miR-19-3p
rs769131741	1	15393100	KAZN	15393094	15393102	miR-19-3p
rs536768654	1	15394595	KAZN	15394592	15394599	miR-324-5p
rs750830272	1	15545946	TMEM51	15545945	15545952	miR-185-5p
rs756678693	1	15545947	TMEM51	15545945	15545952	miR-185-5p
rs777664754	1	15546038	TMEM51	15546038	15546046	miR-214-5p
rs146113278	1	15546040	TMEM51	15546038	15546046	miR-214-5p
rs542541607	1	15546041	TMEM51	15546038	15546046	miR-214-5p
rs545736660	1	15756788	EFHD2	15756786	15756793	miR-126-3p.1
rs545736660	1	15756788	EFHD2	15756787	15756794	miR-487-3p
rs184321296	1	15756791	EFHD2	15756786	15756793	miR-126-3p.1
rs184321296	1	15756791	EFHD2	15756787	15756794	miR-487-3p
rs75971387	1	15772142	CTRC	15772138	15772145	miR-1306-5p
rs749521214	1	15817871	CELA2B	15817870	15817877	miR-17-5p/20-5p/93-5p/106-5p/519-3p
rs762452694	1	15818682	CASP9	15818682	15818689	miR-203a-3p.1
rs753719298	1	15819448	CASP9	15819448	15819455	miR-186-5p
rs754973534	1	15819450	CASP9	15819448	15819455	miR-186-5p
rs554549696	1	15819502	CASP9	15819501	15819508	miR-188-5p
rs554549696	1	15819502	CASP9	15819502	15819509	miR-204-5p/211-5p
rs769175528	1	15819504	CASP9	15819501	15819508	miR-188-5p
rs769175528	1	15819504	CASP9	15819502	15819509	miR-204-5p/211-5p
rs770739470	1	15895440	DNAJC16	15895437	15895444	miR-101-3p.1
rs774123169	1	15895441	DNAJC16	15895437	15895444	miR-101-3p.1
rs535598602	1	15897975	AGMAT	15897972	15897979	miR-22-3p
rs3795761	1	15898078	AGMAT	15898073	15898080	miR-375
rs878968530	1	15898163	AGMAT	15898159	15898166	miR-148-3p/152-3p
rs115545913	1	15898247	AGMAT	15898242	15898250	miR-33-5p
rs369965318	1	15901333	AGMAT	15901330	15901337	miR-760
rs780115772	1	15901335	AGMAT	15901330	15901337	miR-760
rs141024884	1	15901336	AGMAT	15901330	15901337	miR-760
rs750159117	1	15986350	RSC1A1	15986349	15986357	let-7-5p/98-5p
rs745838569	1	15986594	RSC1A1	15986594	15986602	miR-383-5p.1
rs769584820	1	15986598	RSC1A1	15986594	15986602	miR-383-5p.1
rs775163552	1	15986601	RSC1A1	15986594	15986602	miR-383-5p.1
rs767161884	1	15986640	RSC1A1	15986636	15986643	miR-378-3p
rs755117080	1	15986641	RSC1A1	15986636	15986643	miR-378-3p
rs754361050	1	15986642	RSC1A1	15986636	15986643	miR-378-3p
rs866742406	1	15986763	RSC1A1	15986763	15986771	miR-542-3p
rs757473323	1	15986764	RSC1A1	15986763	15986771	miR-542-3p
rs767228863	1	15987315	RSC1A1	15987310	15987317	miR-421
rs767228863	1	15987315	RSC1A1	15987310	15987317	miR-505-3p.2
rs752355438	1	15987526	RSC1A1	15987522	15987530	miR-328-3p
rs767997739	1	15987962	RSC1A1	15987962	15987969	miR-214-5p
rs200839539	1	15987963	RSC1A1	15987962	15987969	miR-214-5p
rs762096525	1	15987965	RSC1A1	15987962	15987969	miR-214-5p
rs767434576	1	15987967	RSC1A1	15987962	15987969	miR-214-5p
rs746569748	1	15988079	RSC1A1	15988077	15988084	miR-873-5p.2
rs141412676	1	15988131	RSC1A1	15988130	15988137	miR-335-5p
rs765449655	1	15988176	RSC1A1	15988170	15988177	miR-130-3p/301-3p/454-3p
rs752265791	1	15988554	RSC1A1	15988551	15988559	miR-330-3p
rs1240333	1	15988957	RSC1A1	15988957	15988965	miR-29-3p
rs543321912	1	15989264	DDI2	15989258	15989265	miR-29-3p
rs373555763	1	15990542	DDI2	15990542	15990550	miR-182-5p
rs547830686	1	15992046	DDI2	15992040	15992048	miR-135-5p
rs542086329	1	15993089	DDI2	15993085	15993093	miR-153-3p
rs540934523	1	15995035	DDI2	15995029	15995036	miR-130-3p/301-3p/454-3p
rs550163932	1	15995177	DDI2	15995174	15995181	miR-199-3p
rs372893507	1	15995440	DDI2	15995440	15995447	miR-142-5p
rs560946809	1	16060676	PLEKHM2	16060675	16060682	miR-140-3p.1
rs7553242	1	16060678	PLEKHM2	16060675	16060682	miR-140-3p.1
rs35148144	1	16066155	SLC25A34	16066155	16066162	miR-326
rs867766889	1	16266028	SPEN	16266027	16266035	miR-34-5p/449-5p
rs755105003	1	16266110	SPEN	16266106	16266113	miR-381-3p
rs760605958	1	16270343	ZBTB17	16270338	16270346	miR-423-5p
rs762057254	1	16383800	FAM131C	16383797	16383804	miR-326
rs552021933	1	16450873	EPHA2	16450870	16450877	miR-224-5p
rs534862493	1	16450950	EPHA2	16450948	16450956	miR-141-3p/200-3p
rs748903065	1	16450954	EPHA2	16450948	16450956	miR-141-3p/200-3p
rs570719791	1	16451483	EPHA2	16451479	16451487	miR-302-3p/372-3p/373-3p/520-3p
rs531357280	1	16573392	FBXO42	16573392	16573399	miR-495-3p
rs373008846	1	16574446	FBXO42	16574443	16574451	miR-873-5p.2
rs549337959	1	16574449	FBXO42	16574443	16574451	miR-873-5p.2
rs549725137	1	16574470	FBXO42	16574467	16574475	miR-26-5p
rs538523194	1	16574474	FBXO42	16574467	16574475	miR-26-5p
rs536149820	1	16575195	FBXO42	16575195	16575202	miR-132-3p/212-3p
rs796370058	1	16576394	FBXO42	16576392	16576399	miR-96-5p/1271-5p
rs796370058	1	16576394	FBXO42	16576392	16576400	miR-182-5p
rs143382840	1	16576398	FBXO42	16576392	16576399	miR-96-5p/1271-5p
rs143382840	1	16576398	FBXO42	16576392	16576400	miR-182-5p
rs527475077	1	16576969	FBXO42	16576963	16576970	miR-410-3p
rs527475077	1	16576969	FBXO42	16576965	16576972	miR-369-3p
rs527475077	1	16576969	FBXO42	16576965	16576972	miR-374-5p
rs752335131	1	16721677	SPATA21	16721676	16721683	miR-665
rs577519030	1	16721703	SPATA21	16721701	16721708	miR-34-5p/449-5p
rs748355332	1	16721706	SPATA21	16721701	16721708	miR-34-5p/449-5p
rs761542612	1	16721752	SPATA21	16721752	16721759	miR-130-3p/301-3p/454-3p
rs546710173	1	16721978	SPATA21	16721973	16721981	miR-137
rs113434810	1	16722123	SPATA21	16722122	16722129	miR-495-3p
rs557831586	1	16722231	SPATA21	16722229	16722236	miR-494-3p
rs528491964	1	16723104	SPATA21	16723104	16723111	miR-3064-5p
rs772275360	1	16723895	SPATA21	16723892	16723899	miR-451
rs536323544	1	16724066	SPATA21	16724066	16724073	miR-101-3p.1
rs74845469	1	16786529	NECAP2	16786529	16786536	miR-133a-3p.1
rs779801274	1	17312685	ATP13A2	17312685	17312693	miR-199-5p
rs746938025	1	17312688	ATP13A2	17312685	17312693	miR-199-5p
rs375521810	1	17312692	ATP13A2	17312685	17312693	miR-199-5p
rs763129306	1	17570980	PADI1	17570978	17570985	miR-326
rs766581824	1	17570982	PADI1	17570978	17570985	miR-326
rs77450018	1	17733311	RCC2	17733306	17733313	miR-410-3p
rs74910956	1	17733312	RCC2	17733306	17733313	miR-410-3p
rs761501463	1	17735444	RCC2	17735441	17735448	miR-191-5p
rs760860242	1	17735543	RCC2	17735542	17735549	miR-22-3p
rs764927867	1	18811004	KLHDC7A	18811001	18811009	miR-331-3p
rs558497804	1	19073095	PAX7	19073089	19073097	miR-133a-3p.2/133b
rs534045345	1	19073740	PAX7	19073740	19073748	miR-1-3p/206
rs547686101	1	19074394	PAX7	19074392	19074400	miR-653-5p
rs796695317	1	19074399	PAX7	19074392	19074400	miR-653-5p
rs578229951	1	19075284	PAX7	19075280	19075287	miR-330-3p.2
rs202160444	1	19197979	ALDH4A1	19197975	19197982	miR-27-3p
rs202160444	1	19197979	ALDH4A1	19197975	19197983	miR-128-3p
rs766379933	1	19199299	ALDH4A1	19199298	19199306	miR-184
rs766679742	1	19199300	ALDH4A1	19199298	19199306	miR-184
rs751756019	1	19199303	ALDH4A1	19199298	19199306	miR-184
rs2230710	1	19199304	ALDH4A1	19199298	19199306	miR-184
rs768650085	1	19230850	ALDH4A1	19230847	19230854	miR-101-3p.1
rs768650085	1	19230850	ALDH4A1	19230847	19230854	miR-101-3p.2
rs768650085	1	19230850	ALDH4A1	19230847	19230854	miR-144-3p
rs773899815	1	19230880	ALDH4A1	19230876	19230884	miR-199-3p
rs551742248	1	19230881	ALDH4A1	19230876	19230884	miR-199-3p
rs557565234	1	19232467	IFFO2	19232465	19232472	miR-193a-5p
rs370203155	1	19232469	IFFO2	19232465	19232472	miR-193a-5p
rs751726185	1	19233035	IFFO2	19233031	19233038	miR-191-5p
rs757459043	1	19233073	IFFO2	19233069	19233076	miR-149-5p
rs757459043	1	19233073	IFFO2	19233070	19233078	miR-760
rs577944362	1	19233083	IFFO2	19233083	19233090	miR-9-5p
rs573356818	1	19233793	IFFO2	19233787	19233794	miR-149-5p
rs573356818	1	19233793	IFFO2	19233788	19233796	miR-24-3p
rs769554298	1	19234364	IFFO2	19234359	19234366	miR-128-3p
rs757197086	1	19400988	UBR4	19400983	19400990	miR-15-5p/16-5p/195-5p/424-5p/497-5p
rs139632724	1	19401227	UBR4	19401226	19401234	miR-103-3p/107
rs754684816	1	19439126	UBR4	19439122	19439129	miR-455-5p
rs752352354	1	19439260	UBR4	19439258	19439266	miR-34-5p/449-5p
rs747041102	1	19440205	UBR4	19440203	19440210	miR-185-5p
rs781605827	1	19440241	UBR4	19440241	19440248	miR-483-3p.1
rs748376154	1	19440246	UBR4	19440241	19440248	miR-483-3p.1
rs531087410	1	19440247	UBR4	19440241	19440248	miR-483-3p.1
rs201296374	1	19545496	EMC1	19545496	19545503	miR-543
rs570929678	1	19545499	EMC1	19545496	19545503	miR-543
rs570929678	1	19545499	EMC1	19545497	19545504	miR-181-5p
rs183997101	1	19588784	LOC101927930	19588783	19588790	miR-29-3p
rs542998578	1	19630584	AKR7A2	19630579	19630586	miR-873-5p.2
rs773019911	1	19630644	AKR7A2	19630641	19630648	miR-124-3p.2/506-3p
rs112831185	1	19655927	PQLC2	19655923	19655930	miR-485-5p
rs141181234	1	19656313	PQLC2	19656308	19656316	miR-1306-5p
rs371130586	1	19665549	CAPZB	19665546	19665553	miR-339-5p
rs14087	1	19665551	CAPZB	19665546	19665553	miR-339-5p
rs768548669	1	19665652	CAPZB	19665650	19665657	miR-129-5p
rs557836082	1	19665730	CAPZB	19665724	19665731	miR-532-5p
rs866076668	1	19665881	CAPZB	19665877	19665884	miR-185-5p
rs11555667	1	19665895	CAPZB	19665890	19665897	miR-147b
rs765148410	1	19665895	CAPZB	19665890	19665897	miR-147b
rs200146331	1	19666088	CAPZB	19666088	19666095	miR-346
rs759056176	1	19666091	CAPZB	19666088	19666095	miR-346
rs547140987	1	19666094	CAPZB	19666088	19666095	miR-346
rs144970794	1	19952995	MINOS1-NBL1	19952993	19953000	miR-543
rs550007223	1	19952998	MINOS1-NBL1	19952993	19953000	miR-543
rs112142723	1	19983660	MINOS1-NBL1	19983654	19983662	miR-140-3p.1
rs112142723	1	19983660	MINOS1-NBL1	19983654	19983662	miR-140-3p.1
rs571882290	1	20140837	RNF186	20140837	20140845	miR-10-5p
rs532597412	1	20140841	RNF186	20140837	20140845	miR-10-5p
rs551111668	1	20140843	RNF186	20140837	20140845	miR-10-5p
rs556183771	1	20140844	RNF186	20140837	20140845	miR-10-5p
rs878992980	1	20236537	OTUD3	20236532	20236539	miR-34-5p/449-5p
rs112500643	1	20239278	OTUD3	20239275	20239282	miR-9-5p
rs570765468	1	20246685	PLA2G2E	20246685	20246693	miR-873-5p.2
rs573172344	1	20517986	UBXN10	20517981	20517988	miR-183-5p.2
rs573172344	1	20517986	UBXN10	20517982	20517989	miR-183-5p.1
rs569118745	1	20518309	UBXN10	20518303	20518311	miR-326
rs571083584	1	20519664	UBXN10	20519661	20519669	miR-383-5p.2
rs775504943	1	20519715	UBXN10	20519709	20519717	miR-140-3p.2
rs540129177	1	20519998	UBXN10	20519994	20520002	miR-377-3p
rs145856552	1	20520799	UBXN10	20520799	20520807	miR-370-3p
rs772852524	1	20520800	UBXN10	20520799	20520807	miR-370-3p
rs1048926	1	20520803	UBXN10	20520799	20520807	miR-370-3p
rs376661075	1	20808924	CAMK2N1	20808923	20808930	miR-129-3p
rs111271138	1	20809192	CAMK2N1	20809189	20809196	miR-182-5p
rs111271138	1	20809192	CAMK2N1	20809189	20809196	miR-96-5p/1271-5p
rs748734657	1	20809414	CAMK2N1	20809411	20809418	miR-33-5p
rs768155176	1	20809648	CAMK2N1	20809648	20809655	miR-23-3p
rs140536427	1	20809841	CAMK2N1	20809840	20809847	miR-22-3p
rs532495482	1	20809932	CAMK2N1	20809931	20809938	miR-129-5p
rs535525898	1	20881225	FAM43B	20881220	20881227	miR-133a-3p.2/133b
rs115241503	1	20881452	FAM43B	20881448	20881455	miR-9-5p
rs767549219	1	21069219	HP1BP3	21069213	21069220	miR-493-5p
rs879236696	1	21069402	HP1BP3	21069399	21069406	miR-495-3p
rs527939171	1	21070610	HP1BP3	21070609	21070617	miR-218-5p
rs565805177	1	21070771	HP1BP3	21070768	21070776	miR-185-5p
rs1045038	1	21071267	HP1BP3	21071262	21071269	miR-433-3p
rs530545337	1	21133069	EIF4G3	21133066	21133073	miR-375
rs189760416	1	21133508	EIF4G3	21133503	21133511	miR-129-5p
rs372855558	1	21543810	ECE1	21543805	21543812	miR-369-3p
rs372855558	1	21543810	ECE1	21543806	21543813	miR-374-5p/655-3p
rs531786776	1	21546257	ECE1	21546257	21546264	miR-27-3p
rs1772719	1	21904374	ALPL	21904373	21904381	miR-10-5p
rs527314874	1	21904413	ALPL	21904409	21904416	miR-455-3p.2
rs562609652	1	21904821	ALPL	21904815	21904823	miR-129-5p
rs897468	1	22149687	LDLRAD2	22149686	22149694	miR-15-5p/16-5p/195-5p/424-5p/497-5p
rs2229477	1	22149866	LDLRAD2	22149861	22149868	miR-331-3p
rs559664510	1	22149907	LDLRAD2	22149906	22149913	miR-490-3p
rs781160758	1	22150172	LDLRAD2	22150170	22150177	miR-28-5p/708-5p
rs752480361	1	22150176	LDLRAD2	22150170	22150177	miR-28-5p/708-5p
rs745491336	1	22150658	LDLRAD2	22150654	22150661	miR-1224-5p
rs760246916	1	22150678	LDLRAD2	22150676	22150683	miR-491-5p
rs756778554	1	22150680	LDLRAD2	22150676	22150683	miR-491-5p
rs754573286	1	22151045	LDLRAD2	22151042	22151049	miR-370-3p
rs765034439	1	22416556	CDC42	22416550	22416557	miR-15-5p/16-5p/195-5p/424-5p/497-5p
rs766564571	1	22416572	CDC42	22416566	22416573	miR-199-3p
rs766564571	1	22416572	CDC42	22416568	22416575	miR-101-3p.2
rs766564571	1	22416572	CDC42	22416569	22416577	miR-139-5p
rs751694863	1	22416575	CDC42	22416569	22416577	miR-139-5p
rs760344268	1	22417036	CDC42	22417033	22417040	miR-330-3p
rs533467636	1	22418111	CDC42	22418106	22418113	miR-25-3p/32-5p/92-3p/363-3p/367-3p
rs533467636	1	22418111	CDC42	22418107	22418114	miR-137
rs762849421	1	22418546	CDC42	22418543	22418551	miR-1-3p/206
rs767270218	1	22418850	CDC42	22418846	22418853	miR-18-5p
rs767609191	1	22443805	WNT4	22443805	22443812	miR-186-5p
rs144517196	1	22444330	WNT4	22444326	22444334	miR-24-3p
rs755578996	1	22446019	WNT4	22446019	22446027	miR-204-5p/211-5p
rs569795483	1	22446024	WNT4	22446019	22446027	miR-204-5p/211-5p
rs557120148	1	22446481	WNT4	22446477	22446484	miR-452-5p/892-3p
rs16827289	1	22854070	ZBTB40	22854070	22854077	miR-182-5p
rs16827289	1	22854070	ZBTB40	22854070	22854077	miR-96-5p/1271-5p
rs566054003	1	22854073	ZBTB40	22854070	22854077	miR-182-5p
rs566054003	1	22854073	ZBTB40	22854070	22854077	miR-96-5p/1271-5p
rs539491515	1	22854075	ZBTB40	22854070	22854077	miR-182-5p
rs539491515	1	22854075	ZBTB40	22854070	22854077	miR-96-5p/1271-5p
rs774981550	1	22929461	EPHA8	22929455	22929463	miR-504-5p.1
rs774981550	1	22929461	EPHA8	22929456	22929463	miR-10-5p
rs41266043	1	22929517	EPHA8	22929513	22929521	miR-33-5p
rs41266043	1	22929517	EPHA8	22929517	22929524	miR-129-5p
rs751635840	1	23239948	EPHB2	23239942	23239949	miR-185-5p
rs754962500	1	23239951	EPHB2	23239950	23239957	miR-204-5p/211-5p
rs869299736	1	23239956	EPHB2	23239950	23239957	miR-204-5p/211-5p
rs56871920	1	23240254	EPHB2	23240251	23240259	miR-204-5p/211-5p
rs763230111	1	23240253	EPHB2	23240251	23240259	miR-204-5p/211-5p
rs531150263	1	23240949	EPHB2	23240947	23240954	miR-495-3p
rs755772820	1	23241158	EPHB2	23241151	23241159	miR-1249-3p
rs548035305	1	23241171	EPHB2	23241165	23241172	miR-448
rs548035305	1	23241171	EPHB2	23241171	23241178	miR-203a-3p.1
rs779972069	1	23409927	KDM1A	23409921	23409928	miR-137
rs570862072	1	23411560	LUZP1	23411560	23411567	miR-501-3p/502-3p
rs561670418	1	23411576	LUZP1	23411574	23411581	miR-125-5p
rs759888136	1	23411589	LUZP1	23411589	23411597	miR-874-3p
rs752824668	1	23411862	LUZP1	23411862	23411869	miR-15-5p/16-5p/195-5p/424-5p/497-5p
rs536894053	1	23411907	LUZP1	23411905	23411912	miR-485-5p
rs752428622	1	23412220	LUZP1	23412218	23412226	miR-212-5p
rs112137541	1	23412224	LUZP1	23412218	23412226	miR-212-5p
rs746161317	1	23413264	LUZP1	23413260	23413267	miR-15-5p/16-5p/195-5p/424-5p/497-5p
rs533972417	1	23414453	LUZP1	23414450	23414457	miR-137
rs776715170	1	23414464	LUZP1	23414459	23414466	miR-122-5p
rs600042	1	23632846	HNRNPR	23632844	23632852	miR-532-3p
rs530010993	1	23634136	HNRNPR	23634136	23634143	miR-205-5p
rs531257075	1	23635858	HNRNPR	23635855	23635863	miR-181-5p
rs530951788	1	23635929	HNRNPR	23635928	23635936	miR-455-3p.2
rs536484106	1	23636279	HNRNPR	23636275	23636282	miR-409-3p
rs778479182	1	23636547	HNRNPR	23636542	23636549	miR-330-3p
rs778479182	1	23636547	HNRNPR	23636543	23636550	miR-330-3p.2
rs747805777	1	23636586	HNRNPR	23636581	23636588	miR-483-3p.1
rs747805777	1	23636586	HNRNPR	23636584	23636591	miR-202-5p
rs766970014	1	23687237	ZNF436	23687234	23687241	miR-302-3p/372-3p/373-3p/520-3p
rs766970014	1	23687237	ZNF436	23687235	23687242	miR-302c-3p.2/520-3p
rs778239654	1	23687446	ZNF436	23687441	23687448	miR-493-5p
rs573542656	1	23687489	ZNF436	23687487	23687494	miR-328-3p
rs769659194	1	23687912	ZNF436	23687907	23687914	miR-205-5p
rs574497338	1	23696562	ZNF436	23696559	23696566	miR-1197
rs761435602	1	23697707	ZNF436	23697706	23697713	miR-330-3p.2
rs755271394	1	23697710	ZNF436	23697706	23697713	miR-330-3p.2
rs781706821	1	23697711	ZNF436	23697706	23697713	miR-330-3p.2
rs774005000	1	23697898	ZNF436	23697893	23697900	miR-1306-5p
rs143047446	1	23697899	ZNF436	23697893	23697900	miR-1306-5p
rs757539513	1	23707927	TCEA3	23707927	23707934	miR-670-3p
rs778926971	1	23707928	TCEA3	23707927	23707934	miR-670-3p
rs776825463	1	23754984	ASAP3	23754983	23754990	miR-186-5p
rs776081198	1	23755108	ASAP3	23755101	23755109	miR-143-3p
rs576719252	1	23832949	E2F2	23832943	23832951	miR-365-3p
rs540197101	1	23835656	E2F2	23835656	23835664	miR-326
rs527364202	1	23836333	E2F2	23836328	23836335	let-7-5p/98-5p
rs749724729	1	23884463	ID3	23884460	23884467	miR-340-5p
rs542122573	1	23884465	ID3	23884460	23884467	miR-340-5p
rs879292376	1	23884497	ID3	23884496	23884503	miR-224-5p
rs369204602	1	24086305	TCEB3	24086301	24086308	miR-192-5p/215-5p
rs562303223	1	24086425	TCEB3-AS1	24086422	24086429	miR-877-5p
rs560247547	1	24120928	LYPLA2	24120928	24120936	miR-183-5p.2
rs776134444	1	24120938	LYPLA2	24120931	24120939	miR-212-5p
rs538425401	1	24121508	LYPLA2	24121506	24121514	miR-296-5p
rs200223599	1	24288813	PNRC2	24288809	24288817	miR-23-3p
rs566493668	1	24294392	SRSF10	24294388	24294395	miR-29-3p
rs757019328	1	24295559	SRSF10	24295553	24295561	miR-145-5p
rs763905088	1	24483632	IFNLR1	24483632	24483640	miR-365-3p
rs764869999	1	24484287	IFNLR1	24484286	24484293	miR-223-3p
rs200507693	1	24681619	GRHL3	24681618	24681626	miR-410-3p
rs114858366	1	24796083	NIPAL3	24796083	24796090	miR-7-5p
rs115682716	1	24796084	NIPAL3	24796083	24796090	miR-7-5p
rs556343948	1	24796085	NIPAL3	24796083	24796090	miR-7-5p
rs781031400	1	24862353	RCAN3	24862351	24862358	miR-182-5p
rs781031400	1	24862353	RCAN3	24862351	24862358	miR-96-5p/1271-5p
rs539158112	1	24867052	LOC100506985	24867048	24867056	miR-183-5p.1
rs72886164	1	24933076	NCMAP	24933073	24933080	miR-200-3p/429
rs771546695	1	24935032	NCMAP	24935029	24935036	miR-135-5p
rs546713493	1	24935616	NCMAP	24935614	24935621	miR-29-3p
rs537325031	1	24935723	NCMAP	24935718	24935725	miR-124-3p.1
rs371287381	1	24987251	SRRM1	24987248	24987256	miR-138-5p
rs748892867	1	24987255	SRRM1	24987248	24987256	miR-138-5p
rs764170263	1	24987873	SRRM1	24987869	24987876	miR-138-5p
rs187864833	1	24999425	SRRM1	24999421	24999429	miR-199-5p
rs554573942	1	25167597	CLIC4	25167591	25167598	miR-122-5p
rs546218990	1	25168224	CLIC4	25168223	25168230	miR-183-5p.1
rs57063413	1	25168315	CLIC4	25168315	25168322	miR-142-3p.2
rs543009960	1	25226111	RUNX3	25226111	25226118	miR-495-3p
rs746838373	1	25227855	RUNX3	25227855	25227863	miR-17-5p/20-5p/93-5p/106-5p/519-3p
rs530374174	1	25227862	RUNX3	25227855	25227863	miR-17-5p/20-5p/93-5p/106-5p/519-3p
rs55825240	1	25228108	RUNX3	25228108	25228116	miR-145-5p
rs746552405	1	25569037	RSRP1	25569035	25569043	miR-17-5p/20-5p/93-5p/106-5p/519-3p
rs201589314	1	25569042	RSRP1	25569035	25569043	miR-17-5p/20-5p/93-5p/106-5p/519-3p
rs763474305	1	25655462	RHD	25655456	25655463	miR-382-5p
rs548486072	1	25656691	RHD	25656689	25656697	miR-182-5p
rs369293996	1	25656693	RHD	25656689	25656697	miR-182-5p
rs551520178	1	25688019	RHCE	25688017	25688025	miR-140-5p
rs761030494	1	25825660	TMEM57	25825659	25825667	miR-203a-3p.1
rs140193132	1	25826046	TMEM57	25826041	25826049	miR-212-5p
rs369020935	1	25826048	TMEM57	25826041	25826049	miR-212-5p
rs769830926	1	25826511	TMEM57	25826509	25826516	miR-141-3p/200-3p
rs774973691	1	25893527	LDLRAP1	25893525	25893533	miR-133a-3p.2/133b
rs774973691	1	25893527	LDLRAP1	25893527	25893534	miR-9-5p
rs372988459	1	25893529	LDLRAP1	25893525	25893533	miR-133a-3p.2/133b
rs372988459	1	25893529	LDLRAP1	25893527	25893534	miR-9-5p
rs370909846	1	25894071	LDLRAP1	25894069	25894076	miR-133a-3p.2/133b
rs370909846	1	25894071	LDLRAP1	25894070	25894078	miR-9-5p
rs558657925	1	25894094	LDLRAP1	25894090	25894098	miR-17-5p/20-5p/93-5p/106-5p/519-3p
rs1137378	1	25894623	LDLRAP1	25894620	25894627	miR-133a-3p.2/133b
rs11583293	1	25894653	LDLRAP1	25894651	25894658	miR-124-3p.1
rs772886191	1	26110381	MAN1C1	26110381	26110388	miR-346
rs766847500	1	26110539	MAN1C1	26110534	26110541	miR-1-3p/206
rs571898267	1	26142986	SELENON	26142981	26142988	miR-149-5p
rs549496726	1	26143187	SELENON	26143185	26143192	miR-193-3p
rs551448275	1	26144972	MTFR1L	26144967	26144975	miR-214-5p
rs772839924	1	26158427	MTFR1L	26158425	26158432	miR-205-5p
rs771220849	1	26158549	MTFR1L	26158548	26158556	miR-665
rs546956964	1	26158987	MTFR1L	26158986	26158993	miR-103-3p/107
rs546956964	1	26158987	MTFR1L	26158987	26158994	miR-15-5p/16-5p/195-5p/424-5p/497-5p
rs760351743	1	26226840	STMN1	26226840	26226847	miR-194-5p
rs552607253	1	26227436	STMN1	26227436	26227443	miR-425-5p
rs759014859	1	26287983	PAFAH2	26287981	26287989	miR-17-5p/20-5p/93-5p/106-5p/519-3p
rs759014859	1	26287983	PAFAH2	26287983	26287990	miR-302-3p/372-3p/373-3p/520-3p
rs148211421	1	26364287	SLC30A2	26364287	26364294	miR-124-3p.1
rs529702960	1	26378082	TRIM63	26378077	26378084	miR-23-3p
rs765550280	1	26449104	PDIK1L	26449098	26449105	miR-103-3p/107
rs765550280	1	26449104	PDIK1L	26449099	26449106	miR-15-5p/16-5p/195-5p/424-5p/497-5p
rs561723427	1	26449124	PDIK1L	26449123	26449131	miR-409-3p
rs774130994	1	26449397	PDIK1L	26449394	26449402	miR-200-3p/429
rs569738420	1	26451565	PDIK1L	26451559	26451566	miR-133a-3p.2/133b
rs528235265	1	26451819	PDIK1L	26451813	26451820	miR-599
rs565331987	1	26451838	PDIK1L	26451833	26451840	miR-22-3p
rs570981024	1	26488804	FAM110D	26488799	26488807	miR-140-3p.1
rs543676566	1	26488805	FAM110D	26488799	26488807	miR-140-3p.1
rs376022233	1	26497977	ZNF593	26497975	26497982	miR-34-5p/449-5p
rs201610633	1	26603877	CEP85	26603874	26603882	miR-326
rs527776407	1	26605109	SH3BGRL3	26605106	26605113	miR-485-5p
rs775583851	1	26607572	SH3BGRL3	26607570	26607577	miR-140-3p.1
rs368422108	1	26607596	SH3BGRL3	26607595	26607603	miR-873-5p.1
rs749169282	1	26607602	SH3BGRL3	26607595	26607603	miR-873-5p.1
rs545012747	1	26607807	SH3BGRL3	26607802	26607809	miR-1-3p/206
rs1127756	1	26607941	SH3BGRL3	26607941	26607948	miR-182-5p
rs1127756	1	26607941	SH3BGRL3	26607941	26607948	miR-96-5p/1271-5p
rs144748018	1	26607955	SH3BGRL3	26607949	26607957	miR-744-5p
rs759057887	1	26608598	UBXN11	26608592	26608600	miR-129-3p
rs17163868	1	26648381	AIM1L	26648377	26648385	miR-21-5p/590-5p
rs557294413	1	26753615	LIN28A	26753610	26753617	miR-130-3p/301-3p/454-3p
rs574145136	1	26753630	LIN28A	26753625	26753632	miR-1298-5p
rs557016672	1	26753725	LIN28A	26753720	26753727	miR-148-3p/152-3p
rs557016672	1	26753725	LIN28A	26753722	26753729	miR-128-3p
rs761427711	1	26753758	LIN28A	26753752	26753759	miR-188-5p
rs765663154	1	26753867	LIN28A	26753864	26753871	miR-182-5p
rs767167542	1	26754658	LIN28A	26754651	26754659	miR-30-5p
rs569652558	1	26755796	LIN28A	26755791	26755799	miR-204-5p/211-5p
rs553518977	1	26755806	LIN28A	26755801	26755809	miR-181-5p
rs544785076	1	26755806	LIN28A	26755801	26755809	miR-181-5p
rs753192589	1	26755894	LIN28A	26755893	26755900	miR-181-5p
rs551261460	1	26795932	DHDDS	26795931	26795939	miR-138-5p
rs780471395	1	26795938	DHDDS	26795931	26795939	miR-138-5p
rs747837144	1	26796137	DHDDS	26796132	26796139	miR-15-5p/16-5p/195-5p/424-5p/497-5p
rs563035028	1	26796319	DHDDS	26796318	26796325	miR-874-3p
rs796250446	1	26802248	HMGN2	26802247	26802254	miR-489-3p
rs564166439	1	26802373	HMGN2	26802367	26802374	miR-144-3p
rs564166439	1	26802373	HMGN2	26802369	26802376	miR-132-3p/212-3p
rs17340420	1	26802465	HMGN2	26802462	26802469	miR-103-3p/107
rs553610310	1	26900841	RPS6KA1	26900839	26900847	miR-342-3p
rs775108222	1	26900842	RPS6KA1	26900839	26900847	miR-342-3p
rs145352087	1	27107857	ARID1A	27107855	27107863	miR-144-3p
rs145352087	1	27107857	ARID1A	27107856	27107863	miR-101-3p.1
rs145352087	1	27107857	ARID1A	27107856	27107864	miR-101-3p.2
rs561897254	1	27124862	PIGV	27124858	27124866	miR-448
rs556513022	1	27126264	PIGV	27126264	27126271	miR-431-5p
rs186359446	1	27182808	ZDHHC18	27182804	27182811	miR-143-3p
rs570039229	1	27182963	ZDHHC18	27182963	27182971	miR-455-3p.1
rs765094755	1	27183470	ZDHHC18	27183467	27183474	miR-10-5p
rs753817594	1	27183789	ZDHHC18	27183788	27183795	miR-503-5p
rs143481334	1	27203471	GPN2	27203467	27203474	miR-140-3p.2
rs370023299	1	27203704	GPN2	27203703	27203710	miR-485-5p
rs563069406	1	27272760	NUDC	27272756	27272763	miR-125-5p
rs770373254	1	27272857	NUDC	27272857	27272865	miR-194-5p
rs528784223	1	27272858	NUDC	27272857	27272865	miR-194-5p
rs12239134	1	27272864	NUDC	27272857	27272865	miR-194-5p
rs188850456	1	27272989	NUDC	27272989	27272997	miR-1193
rs757307921	1	27272995	NUDC	27272989	27272997	miR-1193
rs555174879	1	27321085	TRNP1	27321080	27321088	miR-296-5p
rs565240739	1	27326799	TRNP1	27326798	27326805	miR-371-5p
rs755680533	1	27331550	FAM46B	27331545	27331552	miR-130-3p/301-3p/454-3p
rs755680533	1	27331550	FAM46B	27331546	27331553	miR-19-3p
rs185330199	1	27633382	WDTC1	27633382	27633390	miR-760
rs528121680	1	27633775	WDTC1	27633774	27633781	miR-133a-3p.2/133b
rs528121680	1	27633775	WDTC1	27633775	27633783	miR-9-5p
rs551055018	1	27633807	WDTC1	27633806	27633813	miR-15-5p/16-5p/195-5p/424-5p/497-5p
rs374574385	1	27706276	CD164L2	27706276	27706283	miR-103-3p/107
rs541017022	1	27706280	CD164L2	27706276	27706283	miR-103-3p/107
rs187327569	1	27721481	GPR3	27721481	27721488	miR-543
rs773041436	1	27721485	GPR3	27721481	27721488	miR-543
rs534742543	1	27721813	GPR3	27721812	27721820	miR-504-5p.1
rs144377332	1	27721895	GPR3	27721893	27721900	miR-495-3p
rs558303996	1	27721939	GPR3	27721939	27721946	miR-760
rs543071572	1	27721987	GPR3	27721987	27721994	miR-138-5p
rs34672418	1	27722019	GPR3	27722017	27722024	miR-135-5p
rs555110176	1	27731130	WASF2	27731128	27731135	miR-340-5p
rs201025084	1	27731260	WASF2	27731257	27731265	miR-374-5p/655-3p
rs188568736	1	27731369	WASF2	27731367	27731374	miR-133a-3p.1
rs553955993	1	27731808	WASF2	27731802	27731810	miR-1-3p/206
rs371182624	1	27732572	WASF2	27732566	27732573	miR-504-5p.1
rs549849558	1	27732987	WASF2	27732982	27732989	miR-96-5p/1271-5p
rs549849558	1	27732987	WASF2	27732982	27732990	miR-182-5p
rs549777791	1	27734540	WASF2	27734539	27734547	miR-9-5p
rs745309107	1	27734541	WASF2	27734539	27734547	miR-9-5p
rs774984182	1	27734564	WASF2	27734563	27734570	miR-328-3p
rs746606696	1	27734745	WASF2	27734740	27734747	miR-421
rs34720473	1	27860973	AHDC1	27860973	27860980	miR-140-3p.2
rs541197072	1	28087623	FAM76A	28087619	28087626	miR-10-5p
rs541197072	1	28087623	FAM76A	28087619	28087626	miR-504-5p.1
rs564306940	1	28087625	FAM76A	28087619	28087626	miR-10-5p
rs564306940	1	28087625	FAM76A	28087619	28087626	miR-504-5p.1
rs766340954	1	28087670	FAM76A	28087670	28087677	miR-376c-3p
rs543564387	1	28087673	FAM76A	28087670	28087677	miR-376c-3p
rs551918503	1	28087897	FAM76A	28087896	28087903	miR-124-3p.1
rs372279760	1	28087899	FAM76A	28087896	28087903	miR-124-3p.1
rs571512235	1	28148896	STX12	28148895	28148903	miR-31-5p
rs551239443	1	28148992	STX12	28148992	28149000	miR-1193
rs550840779	1	28148995	STX12	28148992	28149000	miR-1193
rs190682818	1	28148999	STX12	28148992	28149000	miR-1193
rs565653559	1	28149155	STX12	28149151	28149159	miR-142-3p.1
rs760968301	1	28149158	STX12	28149151	28149159	miR-142-3p.1
rs188059351	1	28149703	STX12	28149702	28149709	miR-1-3p/206
rs751267476	1	28150034	STX12	28150028	28150036	miR-204-5p/211-5p
rs748694091	1	28150065	STX12	28150061	28150069	miR-23-3p
rs867369537	1	28150192	STX12	28150189	28150197	miR-23-3p
rs551305575	1	28150232	STX12	28150232	28150239	miR-19-3p
rs765199765	1	28212471	THEMIS2	28212467	28212475	miR-125-5p
rs557156312	1	28218209	RPA2	28218208	28218215	miR-17-5p/20-5p/93-5p/106-5p/519-3p
rs573925060	1	28218215	RPA2	28218210	28218217	miR-130-3p/301-3p/454-3p
rs768401291	1	28296979	EYA3	28296978	28296985	miR-532-5p
rs758638110	1	28297659	EYA3	28297657	28297664	miR-22-3p
rs568377578	1	28298374	EYA3	28298367	28298375	miR-182-5p
rs544257342	1	28300748	EYA3	28300748	28300755	miR-338-3p
rs781014940	1	28300945	EYA3	28300942	28300949	miR-28-5p/708-5p
rs375912862	1	28474825	PTAFR	28474821	28474828	miR-1306-5p
rs767942260	1	28607715	SESN2	28607711	28607719	miR-122-5p
rs578074446	1	28607789	SESN2	28607786	28607794	miR-23-3p
rs10494394	1	28608338	SESN2	28608332	28608340	miR-182-5p
rs182324466	1	28608584	SESN2	28608578	28608586	miR-212-5p
rs569672944	1	28608596	SESN2	28608596	28608603	miR-17-5p/20-5p/93-5p/106-5p/519-3p
rs148860823	1	28608600	SESN2	28608596	28608603	miR-17-5p/20-5p/93-5p/106-5p/519-3p
rs563486248	1	28608706	SESN2	28608706	28608713	miR-15-5p/16-5p/195-5p/424-5p/497-5p
rs553471091	1	28608923	SESN2	28608919	28608926	miR-141-3p/200-3p
rs769993075	1	28823096	PHACTR4	28823092	28823099	miR-330-3p
rs564144166	1	28823097	PHACTR4	28823092	28823099	miR-330-3p
rs564144166	1	28823097	PHACTR4	28823097	28823104	miR-15-5p/16-5p/195-5p/424-5p/497-5p
rs367560389	1	28823137	PHACTR4	28823137	28823144	miR-302-3p/372-3p/373-3p/520-3p
rs372932845	1	28823152	PHACTR4	28823151	28823159	miR-3064-5p
rs372932845	1	28823152	PHACTR4	28823152	28823159	miR-149-5p
rs770068213	1	28823198	PHACTR4	28823197	28823205	miR-181-5p
rs529588763	1	28823204	PHACTR4	28823197	28823205	miR-181-5p
rs529588763	1	28823204	PHACTR4	28823200	28823208	miR-221-3p/222-3p
rs780412760	1	28823414	PHACTR4	28823408	28823415	miR-19-3p
rs749930077	1	28826827	PHACTR4	28826825	28826832	miR-7-5p
rs546183580	1	28929668	TAF12	28929662	28929669	miR-141-3p/200-3p
rs12117693	1	29041492	GMEB1	29041491	29041498	miR-192-5p/215-5p
rs751126100	1	29041495	GMEB1	29041491	29041498	miR-192-5p/215-5p
rs536098145	1	29041496	GMEB1	29041491	29041498	miR-192-5p/215-5p
rs546832307	1	29041669	GMEB1	29041665	29041673	miR-199-5p
rs558170124	1	29041820	GMEB1	29041815	29041823	miR-204-5p/211-5p
rs529766790	1	29042992	GMEB1	29042991	29042998	miR-320
rs114811458	1	29043417	GMEB1	29043413	29043421	miR-384
rs745905952	1	29044250	GMEB1	29044250	29044257	miR-455-5p
rs372622036	1	29044511	GMEB1	29044508	29044516	miR-7-5p
rs575928518	1	29044515	GMEB1	29044508	29044516	miR-7-5p
rs56097836	1	29044612	GMEB1	29044610	29044618	miR-448
rs566988910	1	29095925	YTHDF2	29095925	29095933	miR-145-5p
rs374032666	1	29096215	YTHDF2	29096215	29096223	miR-670-3p
rs765667566	1	29096223	YTHDF2	29096223	29096230	miR-365-3p
rs76331298	1	29443813	EPB41	29443812	29443820	miR-760
rs868581216	1	29443816	EPB41	29443812	29443820	miR-760
rs550953412	1	29444032	EPB41	29444026	29444033	miR-128-3p
rs550953412	1	29444032	EPB41	29444026	29444034	miR-27-3p
rs550953412	1	29444032	EPB41	29444030	29444037	miR-181-5p
rs550953412	1	29444032	EPB41	29444031	29444038	miR-543
rs141882667	1	29445818	EPB41	29445818	29445826	miR-377-3p
rs146235341	1	29445819	TMEM200B	29445818	29445826	miR-377-3p
rs540305168	1	29445822	EPB41	29445818	29445826	miR-377-3p
rs560331215	1	29446295	TMEM200B	29446293	29446300	miR-374-5p/655-3p
rs560331215	1	29446295	TMEM200B	29446293	29446300	miR-496.2
rs560331215	1	29446295	TMEM200B	29446294	29446301	miR-369-3p
rs777392907	1	29446390	TMEM200B	29446385	29446392	miR-202-5p
rs747718027	1	29446483	TMEM200B	29446481	29446489	miR-142-3p.1
rs747718027	1	29446483	TMEM200B	29446483	29446490	miR-142-3p.2
rs531649407	1	29446515	EPB41	29446513	29446520	miR-381-3p
rs538535740	1	29446837	EPB41	29446837	29446844	miR-34-5p/449-5p
rs185995174	1	29474415	SRSF4	29474415	29474423	miR-202-5p
rs575133700	1	29474509	SRSF4	29474508	29474516	miR-499a-5p
rs766025298	1	29652205	PTPRU	29652204	29652211	miR-125-5p
rs754504692	1	29652207	PTPRU	29652204	29652211	miR-125-5p
rs754504692	1	29652207	PTPRU	29652207	29652214	miR-328-3p
rs141316055	1	31185020	MATN1	31185016	31185023	miR-136-5p
rs746510668	1	31345841	SDC3	31345836	31345843	miR-143-3p
rs772821058	1	31654107	NKAIN1	31654105	31654112	miR-370-3p
rs565169396	1	31654108	NKAIN1	31654105	31654112	miR-370-3p
rs371512280	1	31654110	NKAIN1	31654105	31654112	miR-370-3p
rs866620823	1	31654143	NKAIN1	31654138	31654145	miR-138-5p
rs3766293	1	31837196	ZCCHC17	31837192	31837199	miR-150-5p
rs141652387	1	31837539	ZCCHC17	31837534	31837541	miR-29-3p
rs12064676	1	31838514	ZCCHC17	31838508	31838516	miR-760
rs782393962	1	31907470	SERINC2	31907470	31907478	miR-124-3p.1
rs79928805	1	32118065	COL16A1	32118064	32118071	miR-29-3p
rs1043163	1	32192967	BAI2	32192960	32192968	miR-122-5p
rs753586259	1	32256636	SPOCD1	32256636	32256644	miR-760
rs776897831	1	32256639	SPOCD1	32256636	32256644	miR-760
rs757098233	1	32256641	SPOCD1	32256636	32256644	miR-760
rs750561813	1	32256703	SPOCD1	32256702	32256710	miR-3064-5p
rs763748836	1	32256707	SPOCD1	32256702	32256710	miR-3064-5p
rs776119363	1	32256815	SPOCD1	32256810	32256817	miR-15-5p/16-5p/195-5p/424-5p/497-5p
rs754275906	1	32262245	SPOCD1	32262242	32262250	miR-1249-3p
rs762336199	1	32262248	SPOCD1	32262242	32262250	miR-1249-3p
rs534962729	1	32374383	PTP4A2	32374382	32374390	miR-23-3p
rs139226862	1	32374389	PTP4A2	32374382	32374390	miR-23-3p
rs776188302	1	32508266	KHDRBS1	32508265	32508273	miR-802
rs563341243	1	32509111	KHDRBS1	32509105	32509112	miR-200-3p/429
rs11540630	1	32509258	KHDRBS1	32509255	32509262	miR-142-3p.2
rs200048180	1	32557545	TMEM39B	32557540	32557548	miR-205-5p
rs747502054	1	32557546	TMEM39B	32557540	32557548	miR-205-5p
rs150130928	1	32560486	TMEM39B	32560484	32560491	miR-27-3p
rs753119174	1	32560487	TMEM39B	32560484	32560491	miR-27-3p
rs541809661	1	32636909	KPNA6	32636908	32636915	miR-383-5p.2
rs530881327	1	32636965	KPNA6	32636961	32636968	miR-532-3p
rs774483785	1	32636969	KPNA6	32636968	32636975	miR-532-3p
rs71646360	1	32637081	KPNA6	32637077	32637084	miR-381-3p
rs71646360	1	32637081	KPNA6	32637079	32637087	miR-374-5p/655-3p
rs536150851	1	32637275	KPNA6	32637270	32637277	miR-532-3p
rs139164428	1	32637329	KPNA6	32637323	32637330	miR-199-3p
rs574618934	1	32637687	KPNA6	32637680	32637688	miR-192-5p/215-5p
rs555002097	1	32642070	KPNA6	32642068	32642075	miR-410-3p
rs543510366	1	32642071	KPNA6	32642068	32642075	miR-410-3p
rs181906834	1	32642108	KPNA6	32642103	32642110	miR-186-5p
rs559390941	1	32660815	TXLNA	32660814	32660821	miR-338-3p
rs755289514	1	32663119	TXLNA	32663116	32663123	miR-142-3p.1
rs541606124	1	32663414	TXLNA	32663409	32663416	miR-302-3p/372-3p/373-3p/520-3p
rs541606124	1	32663414	TXLNA	32663410	32663417	miR-17-5p/20-5p/93-5p/106-5p/519-3p
rs201554236	1	32663415	TXLNA	32663409	32663416	miR-302-3p/372-3p/373-3p/520-3p
rs201554236	1	32663415	TXLNA	32663410	32663417	miR-17-5p/20-5p/93-5p/106-5p/519-3p
rs757233110	1	32670900	IQCC	32670894	32670901	miR-224-5p
rs762254954	1	32682478	TMEM234	32682475	32682483	miR-193a-5p
rs756021806	1	32682528	TMEM234	32682526	32682533	miR-29-3p
rs750470528	1	32682530	TMEM234	32682526	32682533	miR-29-3p
rs540993173	1	32799104	MARCKSL1	32799103	32799110	miR-34-5p/449-5p
rs185887588	1	32799105	MARCKSL1	32799103	32799110	miR-34-5p/449-5p
rs192026534	1	32799109	MARCKSL1	32799103	32799110	miR-34-5p/449-5p
rs774213709	1	32799172	MARCKSL1	32799168	32799175	miR-371-5p
rs185982591	1	32830865	BSDC1	32830859	32830866	miR-326
rs548668968	1	32830876	BSDC1	32830874	32830881	miR-374-5p
rs757007870	1	32830891	BSDC1	32830887	32830894	miR-410-3p
rs757007870	1	32830891	BSDC1	32830889	32830896	miR-369-3p
rs757007870	1	32830891	BSDC1	32830889	32830896	miR-374-5p
rs773562296	1	32830895	BSDC1	32830889	32830896	miR-369-3p
rs773562296	1	32830895	BSDC1	32830889	32830896	miR-374-5p
rs773562296	1	32830895	BSDC1	32830894	32830902	miR-25-3p/32-5p/92-3p/363-3p/367-3p
rs8430	1	32831106	BSDC1	32831106	32831113	miR-15-5p/16-5p/195-5p/424-5p/497-5p
rs535956507	1	32831108	BSDC1	32831106	32831113	miR-15-5p/16-5p/195-5p/424-5p/497-5p
rs554276173	1	32831109	BSDC1	32831106	32831113	miR-15-5p/16-5p/195-5p/424-5p/497-5p
rs564714876	1	32832236	BSDC1	32832234	32832241	miR-532-3p
rs770694015	1	32952747	ZBTB8B	32952743	32952750	miR-335-5p
rs561787287	1	32953996	ZBTB8B	32953991	32953999	let-7-5p/98-5p
rs567353850	1	32956083	ZBTB8B	32956079	32956086	miR-186-5p
rs138766553	1	33066010	ZBTB8A	33066007	33066015	miR-409-3p
rs182402666	1	33066211	ZBTB8A	33066209	33066216	miR-103-3p/107
rs776089355	1	33066216	ZBTB8A	33066212	33066219	miR-148-3p/152-3p
rs776089355	1	33066216	ZBTB8A	33066214	33066221	miR-199-5p
rs776089355	1	33066216	ZBTB8A	33066215	33066222	miR-145-5p
rs534195976	1	33066411	ZBTB8A	33066411	33066419	miR-653-5p
rs554358275	1	33066417	ZBTB8A	33066411	33066419	miR-653-5p
rs189601386	1	33069226	ZBTB8A	33069225	33069233	miR-17-5p/20-5p/93-5p/106-5p/519-3p
rs572384091	1	33069330	ZBTB8A	33069327	33069335	miR-138-5p
rs779132057	1	33069589	ZBTB8A	33069587	33069594	miR-186-5p
rs773373277	1	33070877	ZBTB8A	33070875	33070883	miR-200-3p/429
rs749245713	1	33145373	SYNC	33145370	33145377	miR-199-5p
rs375233693	1	33145991	SYNC	33145991	33145998	miR-382-5p
rs199609215	1	33238535	KIAA1522	33238535	33238543	miR-125-5p
rs373034632	1	33238635	KIAA1522	33238632	33238639	miR-153-3p
rs373034632	1	33238635	KIAA1522	33238632	33238639	miR-448
rs528582736	1	33238884	KIAA1522	33238879	33238886	miR-302c-3p.2/520-3p
rs528582736	1	33238884	KIAA1522	33238880	33238887	miR-302-3p/372-3p/373-3p/520-3p
rs528582736	1	33238884	KIAA1522	33238881	33238888	miR-17-5p/20-5p/93-5p/106-5p/519-3p
rs750734177	1	33240387	KIAA1522	33240384	33240391	miR-133a-3p.2/133b
rs7411174	1	33240416	KIAA1522	33240416	33240423	miR-543
rs560871668	1	33240472	KIAA1522	33240469	33240477	miR-190-5p
rs142185532	1	33241131	YARS	33241127	33241135	miR-204-5p/211-5p
rs534828445	1	33321933	S100PBP	33321929	33321937	miR-155-5p
rs557018283	1	33323881	S100PBP	33323880	33323888	miR-668-3p
rs770259677	1	33323978	S100PBP	33323975	33323982	miR-455-3p.1
rs765600052	1	33324293	S100PBP	33324286	33324294	miR-30-5p
rs138570533	1	33328409	FNDC5	33328407	33328415	miR-185-5p
rs767753578	1	33328496	FNDC5	33328491	33328498	miR-143-3p
rs767753578	1	33328496	FNDC5	33328496	33328504	miR-31-5p
rs565862595	1	33329159	FNDC5	33329157	33329165	miR-129-5p
rs766932602	1	33399861	RNF19B	33399861	33399868	miR-7-5p
rs775503919	1	33399941	RNF19B	33399936	33399943	miR-326
rs775503919	1	33399941	RNF19B	33399939	33399946	miR-296-5p
rs377509193	1	33399955	RNF19B	33399951	33399958	miR-18-5p
rs531730823	1	33399956	RNF19B	33399951	33399958	miR-18-5p
rs781386050	1	33402375	RNF19B	33402373	33402380	miR-218-5p
rs749713428	1	33402398	RNF19B	33402395	33402402	miR-1298-5p
rs542423584	1	33402400	RNF19B	33402395	33402402	miR-1298-5p
rs376871991	1	33402401	RNF19B	33402395	33402402	miR-1298-5p
rs759228193	1	33402415	RNF19B	33402412	33402419	miR-149-5p
rs759228193	1	33402415	RNF19B	33402412	33402419	miR-3064-5p
rs746417554	1	33402417	RNF19B	33402412	33402419	miR-149-5p
rs746417554	1	33402417	RNF19B	33402412	33402419	miR-3064-5p
rs767339468	1	33402433	RNF19B	33402428	33402435	miR-149-5p
rs767339468	1	33402433	RNF19B	33402428	33402435	miR-3064-5p
rs749811909	1	33402487	RNF19B	33402487	33402494	miR-423-3p
rs771273704	1	33402488	RNF19B	33402487	33402494	miR-423-3p
rs774911417	1	33402489	RNF19B	33402487	33402494	miR-423-3p
rs138818373	1	33402491	RNF19B	33402487	33402494	miR-423-3p
rs775317758	1	33402492	RNF19B	33402487	33402494	miR-423-3p
rs144070969	1	33402504	RNF19B	33402502	33402509	miR-760
rs144070969	1	33402504	RNF19B	33402504	33402511	miR-326
rs776223358	1	33402509	RNF19B	33402504	33402511	miR-326
rs35462688	1	33402515	RNF19B	33402515	33402522	miR-423-5p
rs202139079	1	33402516	RNF19B	33402515	33402522	miR-423-5p
rs201577562	1	33402518	RNF19B	33402515	33402522	miR-423-5p
rs755089134	1	33402520	RNF19B	33402515	33402522	miR-423-5p
rs747793270	1	33402686	RNF19B	33402683	33402690	miR-9-5p
rs768632738	1	33402838	RNF19B	33402836	33402844	miR-876-5p
rs776711233	1	33402856	RNF19B	33402851	33402858	miR-33-5p
rs534483050	1	33475317	AK2	33475314	33475321	miR-22-3p
rs780902116	1	33475320	AK2	33475314	33475321	miR-22-3p
rs544586758	1	33475572	AK2	33475568	33475575	miR-133a-3p.2/133b
rs111743392	1	33475662	AK2	33475661	33475668	miR-9-5p
rs552140018	1	33475716	AK2	33475712	33475720	miR-377-3p
rs183864859	1	33475717	AK2	33475712	33475720	miR-377-3p
rs867456159	1	33475719	AK2	33475712	33475720	miR-377-3p
rs749132578	1	33475735	AK2	33475735	33475742	miR-31-5p
rs538057187	1	33476942	AK2	33476942	33476949	miR-218-5p
rs755908960	1	33478654	AK2	33478654	33478661	miR-302-3p/372-3p/373-3p/520-3p
rs763970731	1	33478660	AK2	33478654	33478661	miR-302-3p/372-3p/373-3p/520-3p
rs763970731	1	33478660	AK2	33478655	33478662	miR-302c-3p.2/520-3p
rs527257332	1	33478661	AK2	33478655	33478662	miR-302c-3p.2/520-3p
rs866679594	1	33586038	AZIN2	33586032	33586039	miR-3064-5p
rs191806595	1	33789895	PHC2	33789895	33789902	miR-124-3p.2/506-3p
rs767805433	1	33790149	PHC2	33790149	33790156	miR-331-3p
rs878900127	1	33790154	PHC2	33790149	33790156	miR-331-3p
rs202165995	1	33979892	CSMD2	33979892	33979899	miR-129-5p
rs146304101	1	33979917	CSMD2	33979916	33979923	miR-369-3p
rs146304101	1	33979917	CSMD2	33979916	33979923	miR-374-5p
rs767914404	1	33985078	CSMD2	33985076	33985083	miR-744-5p
rs1054949	1	35316175	SMIM12	35316174	35316181	miR-3064-5p
rs2025005	1	35317472	SMIM12	35317465	35317473	miR-134-5p
rs8292	1	35320909	SMIM12	35320907	35320914	miR-148-3p/152-3p
rs568388845	1	35330837	DLGAP3	35330834	35330842	miR-665
rs539618841	1	35331019	DLGAP3	35331014	35331022	miR-185-5p
rs541774456	1	35331077	DLGAP3	35331077	35331084	miR-299-3p
rs11807060	1	35331107	DLGAP3	35331101	35331108	miR-423-5p
rs35572238	1	35331172	DLGAP3	35331172	35331179	miR-133a-3p.1
rs35572238	1	35331172	DLGAP3	35331172	35331179	miR-133a-3p.2/133b
rs569828470	1	35331227	DLGAP3	35331226	35331233	miR-331-3p
rs576142905	1	35452654	ZMYM6	35452649	35452656	miR-381-3p
rs569389283	1	35484573	ZMYM6	35484568	35484576	miR-186-5p
rs397827081	1	35581298	ZMYM1	35581297	35581305	miR-101-3p.2
rs556490575	1	35646674	SFPQ	35646673	35646680	miR-365-3p
rs773891977	1	35650032	SFPQ	35650031	35650038	miR-1-3p/206
rs762835711	1	35650037	SFPQ	35650031	35650038	miR-1-3p/206
rs753999569	1	35885326	ZMYM4	35885323	35885330	miR-128-3p
rs753999569	1	35885326	ZMYM4	35885323	35885331	miR-27-3p
rs536561832	1	35885721	ZMYM4	35885715	35885723	miR-668-3p
rs567681828	1	35885866	ZMYM4	35885863	35885871	miR-423-5p
rs768374301	1	35886124	ZMYM4	35886123	35886131	miR-140-3p.2
rs539608140	1	35886599	ZMYM4	35886593	35886601	miR-491-5p
rs372855542	1	35900253	KIAA0319L	35900252	35900259	miR-125-5p
rs796262463	1	35900313	KIAA0319L	35900310	35900317	miR-27-3p
rs150532754	1	35900417	KIAA0319L	35900415	35900422	miR-22-3p
rs768038687	1	36068845	PSMB2	36068841	36068848	miR-31-5p
rs753023943	1	36068846	PSMB2	36068841	36068848	miR-31-5p
rs540785149	1	36186353	C1orf216	36186353	36186361	miR-483-3p.2
rs559228413	1	36186355	CLSPN	36186353	36186361	miR-483-3p.2
rs536474136	1	36198373	CLSPN	36198371	36198379	miR-24-3p
rs539123596	1	36199726	CLSPN	36199726	36199733	miR-103-3p/107
rs111674418	1	36200472	CLSPN	36200472	36200479	miR-330-3p
rs748383467	1	36202059	CLSPN	36202053	36202060	miR-371-5p
rs748383467	1	36202059	CLSPN	36202055	36202063	miR-330-3p
rs371300587	1	36202061	CLSPN	36202055	36202063	miR-330-3p
rs760187816	1	36319246	AGO4	36319246	36319254	miR-485-5p
rs763948680	1	36319248	AGO4	36319246	36319254	miR-485-5p
rs753800535	1	36319249	AGO4	36319246	36319254	miR-485-5p
rs756953858	1	36319251	AGO4	36319246	36319254	miR-485-5p
rs750224521	1	36319258	AGO4	36319256	36319264	miR-494-3p
rs541470090	1	36319831	AGO4	36319826	36319834	miR-130-3p/301-3p/454-3p
rs186180533	1	36320370	AGO4	36320368	36320376	miR-103-3p/107
rs372613235	1	36320980	AGO4	36320977	36320984	miR-137
rs758585810	1	36385222	AGO1	36385222	36385229	let-7-5p/98-5p
rs766609131	1	36385226	AGO1	36385222	36385229	let-7-5p/98-5p
rs751988702	1	36385230	AGO1	36385227	36385234	miR-199-5p
rs755567551	1	36385233	AGO1	36385227	36385234	miR-199-5p
rs372514513	1	36385384	AGO1	36385384	36385391	miR-138-5p
rs541172177	1	36385444	AGO1	36385439	36385446	miR-542-3p
rs878964846	1	36385468	AGO1	36385464	36385471	miR-133a-3p.1
rs767682331	1	36385945	AGO1	36385939	36385946	miR-187-3p
rs756407221	1	36385980	AGO1	36385980	36385987	miR-124-3p.1
rs537751988	1	36386102	AGO1	36386101	36386109	miR-3064-5p
rs372998612	1	36386503	AGO1	36386502	36386509	miR-876-5p
rs576855548	1	36386737	AGO1	36386736	36386743	miR-455-3p.1
rs749624548	1	36386785	AGO1	36386781	36386789	miR-140-3p.1
rs552938102	1	36387016	AGO1	36387010	36387017	miR-132-3p/212-3p
rs574738407	1	36387477	AGO1	36387471	36387478	miR-1-3p/206
rs11584551	1	36387654	AGO1	36387651	36387658	miR-665
rs767735487	1	36387770	AGO1	36387763	36387771	miR-185-5p
rs765675340	1	36389060	AGO1	36389053	36389061	miR-143-3p
rs558270328	1	36389189	AGO1	36389186	36389193	miR-448
rs138767681	1	36389196	AGO1	36389191	36389198	miR-874-3p
rs373746606	1	36389310	AGO1	36389310	36389317	miR-29-3p
rs562192835	1	36389377	AGO1	36389374	36389381	miR-204-5p/211-5p
rs551094472	1	36389454	AGO1	36389452	36389459	miR-384
rs748582631	1	36389519	AGO1	36389519	36389527	miR-137
rs567411609	1	36389749	AGO1	36389744	36389751	miR-1197
rs544330785	1	36389801	AGO1	36389800	36389808	miR-323-3p
rs571072273	1	36521673	AGO3	36521671	36521679	miR-129-5p
rs771816270	1	36521677	AGO3	36521671	36521679	miR-129-5p
rs186097878	1	36521758	AGO3	36521758	36521766	miR-129-5p
rs186885391	1	36522939	AGO3	36522938	36522945	miR-410-3p
rs541847609	1	36522939	AGO3	36522938	36522945	miR-410-3p
rs556970171	1	36522940	AGO3	36522938	36522945	miR-410-3p
rs746915128	1	36522941	AGO3	36522938	36522945	miR-410-3p
rs776655493	1	36523128	AGO3	36523124	36523132	miR-25-3p/32-5p/92-3p/363-3p/367-3p
rs776655493	1	36523128	AGO3	36523126	36523133	miR-137
rs34928896	1	36524052	AGO3	36524049	36524056	miR-19-3p
rs34928896	1	36524052	AGO3	36524050	36524057	miR-130-3p/301-3p/454-3p
rs34928896	1	36524052	AGO3	36524051	36524058	miR-148-3p/152-3p
rs180725031	1	36524190	AGO3	36524185	36524192	miR-182-5p
rs571066726	1	36524222	AGO3	36524216	36524223	miR-24-3p
rs754209541	1	36525184	AGO3	36525184	36525191	miR-150-5p
rs569154776	1	36525186	AGO3	36525184	36525191	miR-150-5p
rs554066466	1	36527392	AGO3	36527389	36527396	miR-139-5p
rs556663474	1	36533451	AGO3	36533446	36533453	miR-202-5p
rs767743936	1	36533452	AGO3	36533446	36533453	miR-202-5p
rs567349827	1	36535309	AGO3	36535308	36535316	miR-29-3p
rs759395105	1	36535311	AGO3	36535308	36535316	miR-29-3p
rs147884998	1	36536185	AGO3	36536181	36536189	miR-10-5p
rs147884998	1	36536185	AGO3	36536182	36536189	miR-504-5p.1
rs530050364	1	36536187	AGO3	36536181	36536189	miR-10-5p
rs530050364	1	36536187	AGO3	36536182	36536189	miR-504-5p.1
rs540646174	1	36537122	AGO3	36537115	36537123	miR-182-5p
rs540646174	1	36537122	AGO3	36537116	36537123	miR-96-5p/1271-5p
rs866627486	1	36537894	AGO3	36537894	36537901	miR-186-5p
rs529992618	1	36537908	AGO3	36537901	36537909	miR-24-3p
rs567322526	1	36537982	AGO3	36537976	36537983	miR-376c-3p
rs751271535	1	36603455	TRAPPC3	36603452	36603459	miR-140-5p
rs568480032	1	36646002	MAP7D1	36645999	36646007	miR-18-5p
rs186075701	1	36646029	MAP7D1	36646029	36646037	miR-149-5p
rs747692230	1	36646399	MAP7D1	36646396	36646404	miR-141-3p/200-3p
rs779888595	1	36786911	SH3D21	36786911	36786918	miR-455-5p
rs1128665	1	36805312	STK40	36805307	36805315	miR-758-3p
rs1128665	1	36805312	STK40	36805309	36805316	miR-134-5p
rs368701716	1	36805478	STK40	36805474	36805481	miR-137
rs562740120	1	37261139	GRIK3	37261139	37261146	miR-494-3p
rs747462082	1	37261580	GRIK3	37261580	37261587	miR-128-3p
rs867629977	1	37261585	GRIK3	37261580	37261587	miR-128-3p
rs71695760	1	37262885	GRIK3	37262881	37262888	miR-448
rs756104744	1	37262886	GRIK3	37262881	37262888	miR-448
rs10696323	1	37262901	GRIK3	37262899	37262907	miR-144-3p
rs370844907	1	37262971	GRIK3	37262967	37262975	miR-758-3p
rs370844907	1	37262971	GRIK3	37262969	37262976	miR-134-5p
rs771215810	1	37263967	GRIK3	37263962	37263969	miR-455-3p.1
rs12748869	1	37265132	GRIK3	37265130	37265137	miR-135-5p
rs115760608	1	37265135	GRIK3	37265130	37265137	miR-135-5p
rs573561305	1	37265417	GRIK3	37265416	37265423	miR-137
rs573561305	1	37265417	GRIK3	37265417	37265424	miR-25-3p/32-5p/92-3p/363-3p/367-3p
rs180812036	1	37265551	GRIK3	37265547	37265554	miR-135-5p
rs540671501	1	37266192	GRIK3	37266187	37266195	miR-665
rs567702591	1	37267210	GRIK3	37267210	37267217	miR-212-5p
rs537859067	1	37267211	GRIK3	37267210	37267217	miR-212-5p
rs556521209	1	37267212	GRIK3	37267210	37267217	miR-212-5p
rs374662351	1	37949363	ZC3H12A	37949359	37949367	miR-9-5p
rs528380348	1	37949367	ZC3H12A	37949366	37949374	miR-144-3p
rs528380348	1	37949367	ZC3H12A	37949367	37949374	miR-101-3p.1
rs528380348	1	37949367	ZC3H12A	37949367	37949374	miR-101-3p.2
rs373963497	1	37949371	ZC3H12A	37949366	37949374	miR-144-3p
rs373963497	1	37949371	ZC3H12A	37949367	37949374	miR-101-3p.1
rs373963497	1	37949371	ZC3H12A	37949367	37949374	miR-101-3p.2
rs373963497	1	37949371	ZC3H12A	37949368	37949375	miR-139-5p
rs538880039	1	38002076	SNIP1	38002073	38002081	miR-15-5p/16-5p/195-5p/424-5p/497-5p
rs550088426	1	38002831	SNIP1	38002831	38002839	miR-335-5p
rs372294421	1	38002833	SNIP1	38002831	38002839	miR-335-5p
rs536395865	1	38002836	SNIP1	38002831	38002839	miR-335-5p
rs559016982	1	38003053	SNIP1	38003047	38003054	miR-330-3p.2
rs559016982	1	38003053	SNIP1	38003049	38003056	miR-29-3p
rs545664149	1	38003229	SNIP1	38003224	38003232	miR-124-3p.2/506-3p
rs545664149	1	38003229	SNIP1	38003225	38003232	miR-124-3p.1
rs768881089	1	38032431	DNALI1	38032425	38032432	miR-381-3p
rs111332510	1	38077924	RSPO1	38077918	38077925	miR-142-5p
rs111332510	1	38077924	RSPO1	38077921	38077928	miR-224-5p
rs111332510	1	38077924	RSPO1	38077924	38077931	miR-377-3p
rs753392795	1	38077928	RSPO1	38077924	38077931	miR-377-3p
rs757498800	1	38181900	EPHA10	38181900	38181908	miR-483-3p.2
rs567680641	1	38181907	EPHA10	38181900	38181908	miR-483-3p.2
rs781585822	1	38184061	EPHA10	38184059	38184066	miR-328-3p
rs747802363	1	38184063	EPHA10	38184059	38184066	miR-328-3p
rs549052875	1	38184064	EPHA10	38184059	38184066	miR-328-3p
rs752070724	1	38184065	EPHA10	38184059	38184066	miR-328-3p
rs200984509	1	38185629	EPHA10	38185624	38185632	miR-1306-5p
rs200984509	1	38185629	EPHA10	38185628	38185635	miR-532-3p
rs779452079	1	38185632	EPHA10	38185628	38185635	miR-532-3p
rs758653010	1	38186477	EPHA10	38186471	38186478	miR-296-5p
rs778311280	1	38187376	EPHA10	38187376	38187383	miR-193-3p
rs867824705	1	38265595	MANEAL	38265592	38265600	miR-138-5p
rs868185246	1	38265596	MANEAL	38265592	38265600	miR-138-5p
rs200921477	1	38265597	MANEAL	38265592	38265600	miR-138-5p
rs761664100	1	38265598	MANEAL	38265592	38265600	miR-138-5p
rs749056746	1	38265784	MANEAL	38265783	38265790	miR-196-5p
rs772485458	1	38265787	MANEAL	38265783	38265790	miR-196-5p
rs760683774	1	38265788	MANEAL	38265783	38265790	miR-196-5p
rs764166904	1	38265796	MANEAL	38265794	38265801	miR-138-5p
rs780707398	1	38265837	MANEAL	38265837	38265844	miR-302-3p/372-3p/373-3p/520-3p
rs747642047	1	38265842	MANEAL	38265837	38265844	miR-302-3p/372-3p/373-3p/520-3p
rs560950985	1	38266347	MANEAL	38266347	38266355	miR-204-5p/211-5p
rs574751971	1	38266646	MANEAL	38266645	38266652	miR-760
rs779038615	1	38266650	MANEAL	38266645	38266652	miR-760
rs556343468	1	38266651	MANEAL	38266645	38266652	miR-760
rs559113176	1	38268637	YRDC	38268636	38268644	miR-15-5p/16-5p/195-5p/424-5p/497-5p
rs71671712	1	38268638	YRDC	38268636	38268644	miR-15-5p/16-5p/195-5p/424-5p/497-5p
rs377551518	1	38268642	YRDC	38268636	38268644	miR-15-5p/16-5p/195-5p/424-5p/497-5p
rs766213294	1	38269342	YRDC	38269341	38269348	miR-1-3p/206
rs755668390	1	38269559	YRDC	38269557	38269564	miR-338-3p
rs116663798	1	38269565	YRDC	38269560	38269567	miR-29-3p
rs541540446	1	38275843	YRDC	38275837	38275844	miR-31-5p
rs563434959	1	38275860	YRDC	38275857	38275864	miR-183-5p.2
rs563434959	1	38275860	YRDC	38275857	38275864	miR-96-5p/1271-5p
rs542027116	1	38276647	MTF1	38276647	38276654	miR-30-5p
rs530200051	1	38276869	MTF1	38276864	38276871	miR-421
rs530200051	1	38276869	MTF1	38276866	38276873	miR-132-3p/212-3p
rs747916478	1	38277190	MTF1	38277190	38277197	miR-103-3p/107
rs547317524	1	38277294	MTF1	38277291	38277298	miR-181-5p
rs565963399	1	38277348	MTF1	38277348	38277356	miR-455-3p.1
rs552960241	1	38277352	MTF1	38277348	38277356	miR-455-3p.1
rs749637895	1	38280529	MTF1	38280529	38280536	miR-23-3p
rs774873675	1	38280597	MTF1	38280592	38280599	miR-129-5p
rs754781984	1	38339712	INPP5B	38339708	38339716	miR-101-3p.2
rs375504629	1	38339807	INPP5B	38339807	38339815	miR-23-3p
rs528453789	1	38343916	INPP5B	38343914	38343922	miR-760
rs768743879	1	38343919	INPP5B	38343914	38343922	miR-760
rs776747694	1	38343921	INPP5B	38343914	38343922	miR-760
rs767682411	1	38343946	INPP5B	38343944	38343952	miR-204-5p/211-5p
rs368282411	1	38343948	INPP5B	38343944	38343952	miR-204-5p/211-5p
rs778395005	1	38509874	POU3F1	38509871	38509878	miR-493-5p
rs28418984	1	38509884	POU3F1	38509879	38509886	miR-342-3p
rs529733104	1	38510586	POU3F1	38510586	38510593	miR-542-3p
rs528795211	1	39304215	RRAGC	39304215	39304223	miR-140-3p.2
rs562646705	1	39304557	RRAGC	39304556	39304563	miR-19-3p
rs769145808	1	39304559	RRAGC	39304556	39304563	miR-19-3p
rs537453484	1	39304680	RRAGC	39304678	39304685	miR-1-3p/206
rs564814445	1	39304775	RRAGC	39304773	39304780	miR-34-5p/449-5p
rs542086139	1	39304887	RRAGC	39304886	39304893	miR-543
rs201546414	1	39305021	RRAGC	39305014	39305022	miR-129-5p
rs550985257	1	39305173	RRAGC	39305173	39305180	miR-504-5p.1
rs750773886	1	39328220	GJA9-MYCBP	39328214	39328221	miR-31-5p
rs750773886	1	39328220	GJA9-MYCBP	39328214	39328221	miR-31-5p
rs761601932	1	39328854	MYCBP	39328853	39328860	miR-758-3p
rs761601932	1	39328854	MYCBP	39328853	39328860	miR-758-3p
rs761601932	1	39328854	MYCBP	39328854	39328861	miR-134-5p
rs549125026	1	39329168	MYCBP	39329163	39329171	miR-495-3p
rs549125026	1	39329168	MYCBP	39329163	39329171	miR-495-3p
rs878877117	1	39329182	MYCBP	39329178	39329186	miR-302c-3p.2/520-3p
rs878877117	1	39329182	MYCBP	39329178	39329186	miR-302c-3p.2/520-3p
rs760303537	1	39329183	GJA9-MYCBP	39329178	39329186	miR-302c-3p.2/520-3p
rs760303537	1	39329183	GJA9-MYCBP	39329178	39329186	miR-302c-3p.2/520-3p
rs568976811	1	39329328	GJA9-MYCBP	39329323	39329331	miR-139-5p
rs568976811	1	39329328	GJA9-MYCBP	39329323	39329331	miR-139-5p
rs568976811	1	39329328	GJA9-MYCBP	39329325	39329332	miR-582-5p
rs568976811	1	39329328	GJA9-MYCBP	39329325	39329332	miR-582-5p
rs531600446	1	39329768	GJA9-MYCBP	39329762	39329769	miR-448
rs531600446	1	39329768	GJA9-MYCBP	39329762	39329769	miR-448
rs531600446	1	39329768	GJA9-MYCBP	39329762	39329770	miR-153-3p
rs531600446	1	39329768	GJA9-MYCBP	39329762	39329770	miR-153-3p
rs190835595	1	39330282	GJA9-MYCBP	39330280	39330287	miR-381-3p
rs190835595	1	39330282	GJA9-MYCBP	39330280	39330287	miR-381-3p
rs751688623	1	39330283	GJA9-MYCBP	39330280	39330287	miR-381-3p
rs751688623	1	39330283	GJA9-MYCBP	39330280	39330287	miR-381-3p
rs774454245	1	39330295	GJA9-MYCBP	39330291	39330298	miR-26-5p
rs774454245	1	39330295	GJA9-MYCBP	39330291	39330298	miR-26-5p
rs557266616	1	39333241	GJA9-MYCBP	39333235	39333242	miR-330-3p
rs557266616	1	39333241	GJA9-MYCBP	39333236	39333243	miR-330-3p.2
rs1801753	1	39333254	GJA9-MYCBP	39333252	39333259	miR-326
rs780573896	1	39338703	LOC105378663	39338703	39338710	miR-338-3p
rs376888630	1	39469753	AKIRIN1	39469749	39469756	miR-490-3p
rs765455481	1	39469808	AKIRIN1	39469805	39469813	miR-203a-3p.1
rs747493258	1	39469867	AKIRIN1	39469866	39469873	miR-382-5p
rs755304220	1	39469868	AKIRIN1	39469866	39469873	miR-382-5p
rs781618322	1	39469870	AKIRIN1	39469866	39469873	miR-382-5p
rs781618322	1	39469870	AKIRIN1	39469869	39469876	miR-26-5p
rs747859259	1	39469875	AKIRIN1	39469869	39469876	miR-26-5p
rs777067715	1	39470059	AKIRIN1	39470058	39470066	miR-342-3p
rs144507104	1	39470074	AKIRIN1	39470068	39470075	miR-329-3p/362-3p
rs554118337	1	39470278	AKIRIN1	39470272	39470279	miR-339-5p
rs554118337	1	39470278	AKIRIN1	39470277	39470284	miR-132-3p/212-3p
rs538225984	1	39470648	AKIRIN1	39470645	39470652	miR-150-5p
rs762601872	1	39470874	AKIRIN1	39470870	39470877	miR-150-5p
rs764734458	1	39471129	AKIRIN1	39471128	39471135	miR-670-3p
rs4433383	1	39471132	AKIRIN1	39471128	39471135	miR-670-3p
rs758588199	1	39471579	AKIRIN1	39471576	39471583	miR-144-3p
rs758588199	1	39471579	AKIRIN1	39471578	39471585	miR-128-3p
rs758588199	1	39471579	AKIRIN1	39471578	39471585	miR-27-3p
rs551656847	1	39471621	AKIRIN1	39471618	39471625	miR-15-5p/16-5p/195-5p/424-5p/497-5p
rs551656847	1	39471621	AKIRIN1	39471618	39471625	miR-503-5p
rs878894642	1	39951742	MACF1	39951736	39951744	miR-374-5p/655-3p
rs3839022	1	39951743	MACF1	39951736	39951744	miR-374-5p/655-3p
rs551344914	1	39951743	MACF1	39951736	39951744	miR-374-5p/655-3p
rs879223949	1	39952027	MACF1	39952022	39952030	miR-19-3p
rs140532110	1	39992884	BMP8A	39992883	39992890	miR-483-3p.2
rs140532110	1	39992884	BMP8A	39992884	39992892	miR-668-3p
rs191993375	1	39992886	BMP8A	39992883	39992890	miR-483-3p.2
rs191993375	1	39992886	BMP8A	39992884	39992892	miR-668-3p
rs187648165	1	39993065	BMP8A	39993062	39993069	miR-425-5p
rs189594781	1	40087283	HEYL	40087276	40087284	miR-326
rs552545622	1	40089542	HEYL	40089541	40089549	miR-31-5p
rs200913639	1	40089544	HEYL	40089541	40089549	miR-31-5p
rs568805127	1	40091384	HEYL	40091378	40091385	miR-149-5p
rs750013021	1	40092084	HEYL	40092081	40092088	miR-455-3p.1
rs550799077	1	40116932	NT5C1A	40116928	40116935	miR-135-5p
rs749277132	1	40121460	NT5C1A	40121456	40121463	miR-27-3p
rs749277132	1	40121460	NT5C1A	40121456	40121464	miR-128-3p
rs562270897	1	40122355	NT5C1A	40122351	40122358	miR-489-3p
rs566786903	1	40123888	NT5C1A	40123888	40123895	miR-370-3p
rs756773132	1	40123889	NT5C1A	40123888	40123895	miR-370-3p
rs769437499	1	40144782	HPCAL4	40144776	40144783	miR-873-5p.1
rs566038250	1	40224733	BMP8B	40224731	40224738	miR-378-3p
rs866442260	1	40224896	BMP8B	40224890	40224898	miR-668-3p
rs866442260	1	40224896	BMP8B	40224892	40224899	miR-483-3p.2
rs775716268	1	40225446	BMP8B	40225442	40225449	miR-873-5p.2
rs759526710	1	40361260	MYCL	40361254	40361261	miR-493-5p
rs562423557	1	40361351	MYCL	40361347	40361354	miR-340-5p
rs555452165	1	40366314	MYCL	40366313	40366320	miR-455-3p.1
rs541433670	1	40435496	MFSD2A	40435496	40435504	miR-142-3p.2
rs561100114	1	40435507	MFSD2A	40435501	40435508	miR-323-3p
rs759467145	1	40436079	MFSD2A	40436075	40436083	miR-145-5p
rs766024791	1	40539707	PPT1	40539701	40539709	miR-125-5p
rs770173453	1	40706489	RLF	40706487	40706494	miR-26-5p
rs373249171	1	40761786	COL9A2	40761786	40761793	miR-665
rs564283453	1	40766742	COL9A2	40766742	40766749	miR-493-3p
rs114634369	1	40766743	COL9A2	40766742	40766749	miR-493-3p
rs746019124	1	40766835	COL9A2	40766832	40766839	miR-760
rs780115439	1	40888850	SMAP2	40888850	40888857	miR-320
rs745685335	1	40928535	ZFP69B	40928532	40928539	miR-18-5p
rs527970050	1	40928538	ZFP69B	40928532	40928539	miR-18-5p
rs527970050	1	40928538	ZFP69B	40928536	40928543	miR-802
rs771403576	1	40928572	ZFP69B	40928571	40928578	miR-488-3p
rs774812261	1	40928573	ZFP69B	40928571	40928578	miR-488-3p
rs777576148	1	40928654	ZFP69B	40928653	40928660	miR-296-3p
rs746180211	1	40928655	ZFP69B	40928653	40928660	miR-296-3p
rs772628352	1	40928658	ZFP69B	40928653	40928660	miR-296-3p
rs776030132	1	40928660	ZFP69B	40928660	40928668	miR-181-5p
rs537532571	1	40928664	ZFP69B	40928660	40928668	miR-181-5p
rs776532371	1	40928685	ZFP69B	40928682	40928689	miR-493-3p
rs146396152	1	40928744	ZFP69B	40928741	40928748	miR-376-3p
rs747220835	1	40928747	ZFP69B	40928741	40928748	miR-376-3p
rs560379802	1	40928757	ZFP69B	40928757	40928764	miR-342-3p
rs759323159	1	40928772	ZFP69B	40928771	40928779	miR-3064-5p
rs759323159	1	40928772	ZFP69B	40928772	40928779	miR-149-5p
rs371400359	1	40928776	ZFP69B	40928771	40928779	miR-3064-5p
rs371400359	1	40928776	ZFP69B	40928772	40928779	miR-149-5p
rs761867646	1	40928785	ZFP69B	40928783	40928791	miR-455-3p.1
rs781564928	1	40928884	ZFP69B	40928882	40928890	miR-216-5p
rs781564928	1	40928884	ZFP69B	40928883	40928890	miR-216-5p
rs565408940	1	40928886	ZFP69B	40928882	40928890	miR-216-5p
rs565408940	1	40928886	ZFP69B	40928883	40928890	miR-216-5p
rs756817025	1	40928888	ZFP69B	40928882	40928890	miR-216-5p
rs756817025	1	40928888	ZFP69B	40928883	40928890	miR-216-5p
rs778631138	1	40928889	ZFP69B	40928882	40928890	miR-216-5p
rs778631138	1	40928889	ZFP69B	40928883	40928890	miR-216-5p
rs771709718	1	40928934	ZFP69B	40928934	40928941	miR-493-3p
rs868224604	1	40928935	ZFP69B	40928934	40928941	miR-493-3p
rs749403719	1	40928935	ZFP69B	40928934	40928941	miR-493-3p
rs748501212	1	40928936	ZFP69B	40928934	40928941	miR-493-3p
rs770993993	1	40928936	ZFP69B	40928934	40928941	miR-493-3p
rs774650239	1	40928940	ZFP69B	40928934	40928941	miR-493-3p
rs779002625	1	40929025	ZFP69B	40929024	40929031	miR-149-5p
rs779002625	1	40929025	ZFP69B	40929024	40929031	miR-3064-5p
rs142494383	1	40929087	ZFP69B	40929083	40929090	miR-217
rs146355685	1	40929089	ZFP69B	40929083	40929090	miR-217
rs749167364	1	40981372	EXO5	40981369	40981376	miR-873-5p.2
rs534683917	1	40981511	EXO5	40981508	40981516	miR-532-3p
rs534683917	1	40981511	EXO5	40981509	40981516	miR-150-5p
rs780031031	1	40981513	EXO5	40981508	40981516	miR-532-3p
rs780031031	1	40981513	EXO5	40981509	40981516	miR-150-5p
rs116096348	1	41086396	RIMS3	41086394	41086401	miR-493-5p
rs117472915	1	41086527	RIMS3	41086527	41086534	miR-376c-3p
rs554270847	1	41086531	RIMS3	41086527	41086534	miR-376c-3p
rs765644399	1	41086533	RIMS3	41086527	41086534	miR-376c-3p
rs185677359	1	41087110	RIMS3	41087110	41087117	miR-103-3p/107
rs562620693	1	41087594	RIMS3	41087590	41087597	miR-330-3p
rs144162268	1	41088594	RIMS3	41088588	41088595	miR-218-5p
rs144162268	1	41088594	RIMS3	41088591	41088599	miR-221-3p/222-3p
rs759535690	1	41088675	RIMS3	41088671	41088678	miR-34-5p/449-5p
rs12117629	1	41088676	RIMS3	41088671	41088678	miR-34-5p/449-5p
rs563844341	1	41090474	RIMS3	41090468	41090475	miR-9-5p
rs374157039	1	41092080	RIMS3	41092079	41092086	miR-103-3p/107
rs753534677	1	41236518	NFYC	41236517	41236525	miR-212-5p
rs747443467	1	41304319	KCNQ4	41304319	41304326	miR-200-3p/429
rs879822517	1	41304320	KCNQ4	41304319	41304326	miR-200-3p/429
rs748410295	1	41305926	KCNQ4	41305919	41305927	miR-326
rs558634065	1	41478059	CTPS1	41478058	41478065	miR-320
rs545338949	1	41849096	FOXO6	41849092	41849099	miR-340-5p
rs771893757	1	41972189	HIVEP3	41972186	41972193	miR-1193
rs771893757	1	41972189	HIVEP3	41972189	41972196	miR-377-3p
rs770930222	1	41972240	HIVEP3	41972235	41972242	miR-218-5p
rs869244719	1	41972273	HIVEP3	41972268	41972275	miR-129-5p
rs10584086	1	41972274	HIVEP3	41972268	41972275	miR-129-5p
rs566603939	1	41972268	HIVEP3	41972268	41972275	miR-129-5p
rs2810586	1	41972269	HIVEP3	41972268	41972275	miR-129-5p
rs535522861	1	41972270	HIVEP3	41972268	41972275	miR-129-5p
rs758604815	1	41972270	HIVEP3	41972268	41972275	miR-129-5p
rs200026609	1	41972271	HIVEP3	41972268	41972275	miR-129-5p
rs377306937	1	41972271	HIVEP3	41972268	41972275	miR-129-5p
rs74071556	1	41972274	HIVEP3	41972268	41972275	miR-129-5p
rs759691476	1	41972429	HIVEP3	41972423	41972431	miR-1-3p/206
rs577112241	1	41972451	HIVEP3	41972445	41972452	miR-376c-3p
rs762183117	1	41973534	HIVEP3	41973534	41973541	miR-326
rs114815732	1	41973535	HIVEP3	41973534	41973541	miR-326
rs529829482	1	41975697	HIVEP3	41975695	41975702	miR-302c-3p.2/520-3p
rs776990770	1	41975859	HIVEP3	41975859	41975866	miR-27-3p
rs758161140	1	42642261	FOXJ3	42642256	42642263	miR-448
rs543234928	1	42642474	FOXJ3	42642471	42642478	miR-381-3p
rs754979158	1	42643001	FOXJ3	42642994	42643002	miR-377-3p
rs571103724	1	42643077	FOXJ3	42643075	42643083	miR-17-5p/20-5p/93-5p/106-5p/519-3p
rs542915347	1	42645140	FOXJ3	42645138	42645145	miR-377-3p
rs778173746	1	42645155	FOXJ3	42645150	42645158	miR-28-5p/708-5p
rs12094695	1	42645157	FOXJ3	42645150	42645158	miR-28-5p/708-5p
rs545034159	1	42645266	FOXJ3	42645262	42645270	miR-599
rs777410632	1	42880723	RIMKLA	42880720	42880727	miR-23-3p
rs751558134	1	42880732	RIMKLA	42880732	42880740	miR-19-3p
rs556965558	1	42881216	RIMKLA	42881210	42881217	miR-302c-3p.2/520-3p
rs556965558	1	42881216	RIMKLA	42881211	42881218	miR-302-3p/372-3p/373-3p/520-3p
rs556965558	1	42881216	RIMKLA	42881212	42881219	miR-17-5p/20-5p/93-5p/106-5p/519-3p
rs11210639	1	42881984	RIMKLA	42881982	42881989	miR-96-5p/1271-5p
rs372582396	1	42882029	RIMKLA	42882023	42882030	miR-135-5p
rs564751995	1	42885896	RIMKLA	42885889	42885897	let-7-5p/98-5p
rs746647295	1	42886685	RIMKLA	42886679	42886687	miR-188-5p
rs564884709	1	42886700	RIMKLA	42886693	42886701	miR-346
rs763459889	1	42925474	PPCS	42925471	42925479	miR-9-5p
rs775424687	1	42925577	PPCS	42925571	42925578	miR-320
rs879252521	1	43119833	CCDC30	43119827	43119834	miR-361-5p
rs568498308	1	43119833	CCDC30	43119827	43119834	miR-361-5p
rs539346580	1	43119897	CCDC30	43119892	43119899	miR-381-3p
rs748107553	1	43122460	PPIH	43122454	43122462	miR-133a-3p.2/133b
rs748925791	1	43166704	YBX1	43166702	43166709	miR-379-5p
rs772622455	1	43166706	YBX1	43166702	43166709	miR-379-5p
rs775917560	1	43166707	YBX1	43166702	43166709	miR-379-5p
rs761102127	1	43166708	YBX1	43166702	43166709	miR-379-5p
rs188009120	1	43167779	YBX1	43167776	43167783	miR-153-3p
rs565942197	1	43197643	CLDN19	43197643	43197650	miR-30-5p
rs777408812	1	43200738	CLDN19	43200738	43200745	miR-3064-5p
rs367910861	1	43200739	CLDN19	43200738	43200745	miR-3064-5p
rs770548857	1	43200740	CLDN19	43200738	43200745	miR-3064-5p
rs775740656	1	43200743	CLDN19	43200738	43200745	miR-3064-5p
rs769931882	1	43200755	CLDN19	43200753	43200760	miR-323-3p
rs773211263	1	43200758	CLDN19	43200753	43200760	miR-323-3p
rs773211263	1	43200758	CLDN19	43200757	43200765	miR-329-3p/362-3p
rs764858690	1	43200760	CLDN19	43200757	43200765	miR-329-3p/362-3p
rs387907420	1	43200761	CLDN19	43200757	43200765	miR-329-3p/362-3p
rs766571498	1	43200762	CLDN19	43200757	43200765	miR-329-3p/362-3p
rs200491942	1	43200774	CLDN19	43200773	43200780	miR-212-5p
rs35817790	1	43212075	LEPRE1	43212068	43212076	miR-9-5p
rs769986758	1	43212381	LEPRE1	43212376	43212383	miR-362-5p/500b-5p
rs780780157	1	43241187	C1orf50	43241184	43241192	miR-377-3p
rs55946822	1	43391953	SLC2A1	43391952	43391959	miR-410-3p
rs534567652	1	43391954	SLC2A1	43391952	43391959	miR-410-3p
rs11933	1	43392062	SLC2A1	43392062	43392070	miR-148-3p/152-3p
rs528394071	1	43392478	SLC2A1	43392477	43392484	miR-340-5p
rs550175896	1	43746040	C1orf210	43746040	43746047	miR-433-3p
rs779527590	1	43815162	MPL	43815161	43815169	miR-873-5p.2
rs758570309	1	43815164	MPL	43815161	43815169	miR-873-5p.2
rs767926803	1	43829283	CDC20	43829279	43829286	miR-125-5p
rs780987888	1	43829296	CDC20	43829292	43829300	miR-150-5p
rs187826081	1	43829338	CDC20	43829332	43829339	miR-129-3p
rs190743956	1	43829424	ELOVL1	43829424	43829431	miR-133a-3p.1
rs375294199	1	43850547	MED8	43850541	43850549	miR-1193
rs750401439	1	43916929	HYI	43916929	43916936	miR-744-5p
rs537137556	1	43916931	HYI	43916929	43916936	miR-744-5p
rs554123091	1	43916932	HYI	43916929	43916936	miR-744-5p
rs17850048	1	43916933	HYI	43916929	43916936	miR-744-5p
rs746820056	1	43916934	HYI	43916929	43916936	miR-744-5p
rs142109071	1	43916935	HYI	43916929	43916936	miR-744-5p
rs774554002	1	43917124	HYI	43917124	43917131	miR-7-5p
rs17850049	1	43917126	HYI	43917124	43917131	miR-7-5p
rs759435585	1	43917129	HYI	43917124	43917131	miR-7-5p
rs145419603	1	43917343	HYI	43917341	43917348	miR-494-3p
rs751184895	1	43917345	HYI	43917341	43917348	miR-494-3p
rs758908757	1	43917492	HYI	43917488	43917495	miR-7-5p
rs758019050	1	43917652	HYI	43917649	43917656	miR-505-3p.2
rs772673754	1	43917927	HYI	43917926	43917933	miR-143-3p
rs777113542	1	43917990	HYI	43917989	43917996	miR-140-3p.1
rs753436258	1	43917993	HYI	43917989	43917996	miR-140-3p.1
rs765718623	1	43917994	HYI	43917989	43917996	miR-140-3p.1
rs760100591	1	43918583	HYI	43918578	43918586	miR-485-5p
rs570547207	1	44087742	PTPRF	44087737	44087744	miR-135-5p
rs538501568	1	44089095	PTPRF	44089093	44089101	miR-501-3p/502-3p
rs779452917	1	44089171	PTPRF	44089169	44089176	miR-504-5p.1
rs570099405	1	44170839	KDM4A-AS1	44170836	44170843	miR-760
rs14590	1	44171103	KDM4A-AS1	44171101	44171108	miR-495-3p
rs373528432	1	44395986	ST3GAL3	44395986	44395993	miR-96-5p/1271-5p
rs569849409	1	44433407	IPO13	44433401	44433408	miR-9-5p
rs553041663	1	44443739	ATP6V0B	44443737	44443744	miR-145-5p
rs559971556	1	44456404	B4GALT2	44456404	44456411	miR-148-3p/152-3p
rs367550739	1	44456407	B4GALT2	44456404	44456411	miR-148-3p/152-3p
rs367550739	1	44456407	B4GALT2	44456406	44456413	miR-34-5p/449-5p
rs751052036	1	44456569	B4GALT2	44456563	44456571	miR-331-3p
rs553245788	1	44457227	B4GALT2	44457221	44457228	miR-744-5p
rs200602987	1	44462240	SLC6A9	44462240	44462248	miR-137
rs774654322	1	44462241	SLC6A9	44462240	44462248	miR-137
rs202022816	1	44462385	SLC6A9	44462379	44462386	miR-182-5p
rs202022816	1	44462385	SLC6A9	44462379	44462387	miR-96-5p/1271-5p
rs202022816	1	44462385	SLC6A9	44462380	44462387	miR-183-5p.2
rs199914259	1	44462386	SLC6A9	44462379	44462387	miR-96-5p/1271-5p
rs199914259	1	44462386	SLC6A9	44462380	44462387	miR-183-5p.2
rs530894540	1	44462756	SLC6A9	44462755	44462763	miR-141-3p/200-3p
rs201972548	1	44462967	SLC6A9	44462965	44462972	miR-17-5p/20-5p/93-5p/106-5p/519-3p
rs201972548	1	44462967	SLC6A9	44462966	44462973	miR-302-3p/372-3p/373-3p/520-3p
rs201972548	1	44462967	SLC6A9	44462967	44462974	miR-302c-3p.2/520-3p
rs369279085	1	44466451	SLC6A9	44466451	44466458	miR-185-5p
rs772864075	1	44466453	SLC6A9	44466451	44466458	miR-185-5p
rs750653775	1	44466502	SLC6A9	44466500	44466507	miR-338-3p
rs200179352	1	44466503	SLC6A9	44466500	44466507	miR-338-3p
rs753784841	1	44466636	SLC6A9	44466633	44466640	miR-493-5p
rs141601886	1	44466639	SLC6A9	44466633	44466640	miR-493-5p
rs577095065	1	44686795	DMAP1	44686795	44686802	miR-27-3p
rs767382278	1	45100353	RNF220	45100352	45100359	miR-542-3p
rs377609250	1	45101267	RNF220	45101265	45101272	miR-331-3p
rs760020143	1	45101282	RNF220	45101281	45101288	miR-331-3p
rs374627958	1	45101284	RNF220	45101281	45101288	miR-331-3p
rs753145567	1	45101285	RNF220	45101281	45101288	miR-331-3p
rs376550078	1	45101694	RNF220	45101694	45101701	miR-27-3p
rs148665220	1	45101765	RNF220	45101765	45101772	miR-1224-5p
rs766980402	1	45101766	RNF220	45101765	45101772	miR-1224-5p
rs751644929	1	45101768	RNF220	45101765	45101772	miR-1224-5p
rs752015218	1	45101770	RNF220	45101765	45101772	miR-1224-5p
rs781733110	1	45102033	RNF220	45102029	45102036	miR-491-5p
rs761137891	1	45116805	RNF220	45116805	45116812	miR-218-5p
rs185367591	1	45271473	BTBD19	45271468	45271475	miR-133a-3p.1
rs185367591	1	45271473	BTBD19	45271473	45271481	miR-320
rs760946582	1	45279051	BTBD19	45279049	45279056	miR-338-3p
rs755755569	1	45315623	EIF2B3	45315617	45315624	miR-216-5p
rs180933151	1	45468272	HECTD3	45468268	45468276	miR-122-5p
rs192080840	1	45468975	HECTD3	45468970	45468977	miR-193a-5p
rs577674779	1	45468979	HECTD3	45468976	45468984	miR-744-5p
rs78920799	1	45482122	ZSWIM5	45482118	45482125	miR-330-3p.2
rs779946656	1	45483710	ZSWIM5	45483704	45483711	miR-340-5p
rs77747476	1	45483790	ZSWIM5	45483790	45483798	miR-125-5p
rs201765742	1	45809609	TESK2	45809608	45809615	miR-129-5p
rs370623280	1	45809609	TOE1	45809608	45809615	miR-129-5p
rs184700763	1	45809673	TESK2	45809673	45809680	miR-137
rs544032809	1	45809832	TESK2	45809829	45809836	miR-150-5p
rs531214069	1	45810009	TESK2	45810006	45810013	miR-302-3p/372-3p/373-3p/520-3p
rs531214069	1	45810009	TESK2	45810008	45810015	miR-130-3p/301-3p/454-3p
rs531214069	1	45810009	TESK2	45810009	45810016	miR-19-3p
rs189977715	1	45810133	TOE1	45810126	45810134	miR-21-5p/590-5p
rs374892092	1	45810189	TESK2	45810188	45810196	miR-22-3p
rs767645157	1	46083849	NASP	46083849	46083856	miR-381-3p
rs752950017	1	46083850	NASP	46083849	46083856	miR-381-3p
rs756252138	1	46083858	NASP	46083856	46083863	miR-323-3p
rs187468787	1	46083886	NASP	46083881	46083888	miR-186-5p
rs190702809	1	46084101	NASP	46084101	46084109	miR-29-3p
rs779622811	1	46084103	NASP	46084101	46084109	miR-29-3p
rs758033276	1	46160063	IPP	46160060	46160068	miR-203a-3p.1
rs188762963	1	46160372	IPP	46160366	46160374	miR-145-5p
rs760538347	1	46162714	IPP	46162711	46162718	miR-124-3p.1
rs760386197	1	46501755	MAST2	46501755	46501762	miR-130-3p/301-3p/454-3p
rs763608128	1	46501758	MAST2	46501755	46501762	miR-130-3p/301-3p/454-3p
rs753421997	1	46501759	MAST2	46501755	46501762	miR-130-3p/301-3p/454-3p
rs765107624	1	46505834	PIK3R3	46505830	46505837	miR-137
rs765107624	1	46505834	PIK3R3	46505831	46505838	miR-25-3p/32-5p/92-3p/363-3p/367-3p
rs765107624	1	46505834	PIK3R3	46505833	46505840	miR-33-5p
rs778229462	1	46508368	PIK3R3	46508366	46508373	miR-25-3p/32-5p/92-3p/363-3p/367-3p
rs747129558	1	46508369	PIK3R3	46508366	46508373	miR-25-3p/32-5p/92-3p/363-3p/367-3p
rs761691301	1	46508610	PIK3R3	46508604	46508611	miR-26-5p
rs560223109	1	46508849	PIK3R3	46508843	46508850	miR-9-5p
rs576143825	1	46509142	PIK3R3	46509135	46509143	miR-148-3p/152-3p
rs533265643	1	46509249	PIK3R3	46509242	46509250	miR-19-3p
rs764271873	1	46655187	POMGNT1	46655187	46655195	miR-140-3p.1
rs587777822	1	46655193	POMGNT1	46655187	46655195	miR-140-3p.1
rs367848204	1	46655194	POMGNT1	46655187	46655195	miR-140-3p.1
rs797045896	1	46655528	POMGNT1	46655526	46655533	miR-182-5p
rs749960797	1	46655531	POMGNT1	46655526	46655533	miR-182-5p
rs749332339	1	46655566	POMGNT1	46655563	46655571	miR-136-5p
rs764394085	1	46656435	POMGNT1	46656433	46656441	miR-218-5p
rs749285030	1	46658254	POMGNT1	46658250	46658258	miR-24-3p
rs142739678	1	46658610	POMGNT1	46658610	46658617	miR-140-3p.2
rs779045970	1	46658615	POMGNT1	46658610	46658617	miR-140-3p.2
rs183698543	1	46658616	POMGNT1	46658610	46658617	miR-140-3p.2
rs765179830	1	46658862	POMGNT1	46658862	46658870	miR-34-5p/449-5p
rs752591703	1	46658881	POMGNT1	46658880	46658887	miR-142-3p.1
rs763062475	1	46658885	POMGNT1	46658880	46658887	miR-142-3p.1
rs368653589	1	46659303	POMGNT1	46659303	46659310	miR-103-3p/107
rs373777515	1	46659304	POMGNT1	46659303	46659310	miR-103-3p/107
rs765980130	1	46659567	POMGNT1	46659563	46659570	miR-140-3p.1
rs753453050	1	46659569	POMGNT1	46659563	46659570	miR-140-3p.1
rs754653320	1	46659575	POMGNT1	46659574	46659582	miR-1224-5p
rs778664130	1	46659577	POMGNT1	46659574	46659582	miR-1224-5p
rs762644652	1	46660049	POMGNT1	46660049	46660057	miR-346
rs143736961	1	46660053	POMGNT1	46660049	46660057	miR-346
rs750358867	1	46827708	NSUN4	46827702	46827709	miR-370-3p
rs143003634	1	46828030	NSUN4	46828030	46828037	miR-383-5p.2
rs77541428	1	46829304	NSUN4	46829303	46829310	miR-493-5p
rs751316351	1	46829410	NSUN4	46829408	46829416	miR-145-5p
rs531597408	1	46978188	DMBX1	46978183	46978190	miR-3064-5p
rs575395795	1	46981577	DMBX1	46981576	46981583	miR-331-3p
rs755755483	1	46981581	DMBX1	46981576	46981583	miR-331-3p
rs573286147	1	46981692	DMBX1	46981692	46981699	miR-128-3p
rs746878	1	46981702	DMBX1	46981698	46981706	miR-101-3p.1
rs182667309	1	47023682	MKNK1-AS1	47023681	47023688	miR-7-5p
rs554451017	1	47040506	MKNK1	47040504	47040512	miR-205-5p
rs771908451	1	47040578	MKNK1	47040574	47040582	miR-193a-5p
rs151138609	1	47098479	ATPAF1	47098477	47098485	miR-212-5p
rs56238166	1	47098511	ATPAF1	47098506	47098513	miR-328-3p
rs377171518	1	47098515	ATPAF1	47098515	47098522	miR-28-5p/708-5p
rs35323238	1	47099053	ATPAF1	47099052	47099059	miR-202-5p
rs529439155	1	47099057	ATPAF1	47099052	47099059	miR-202-5p
rs529439155	1	47099057	ATPAF1	47099057	47099065	let-7-5p/98-5p
rs538127987	1	47143749	EFCAB14	47143742	47143750	miR-17-5p/20-5p/93-5p/106-5p/519-3p
rs768522036	1	47399943	CYP4A11	47399938	47399946	miR-665
rs141672858	1	47399944	CYP4A11	47399938	47399946	miR-665
rs535847628	1	47682164	TAL1	47682159	47682166	miR-101-3p.2
rs535847628	1	47682164	TAL1	47682159	47682166	miR-144-3p
rs535847628	1	47682164	TAL1	47682159	47682167	miR-101-3p.1
rs558139427	1	47682520	TAL1	47682518	47682526	miR-1-3p/206
rs569380294	1	47684843	TAL1	47684839	47684846	miR-124-3p.1
rs545001584	1	47685185	TAL1	47685184	47685191	miR-136-5p
rs751343445	1	47685325	TAL1	47685323	47685330	miR-874-3p
rs532517250	1	47685329	TAL1	47685323	47685330	miR-874-3p
rs572817353	1	47715886	STIL	47715882	47715889	miR-340-5p
rs770588462	1	47842458	CMPK1	47842457	47842465	miR-330-3p
rs531451799	1	48226232	TRABD2B	48226231	48226238	miR-221-3p/222-3p
rs531451799	1	48226232	TRABD2B	48226231	48226238	miR-221-3p/222-3p
rs775618044	1	48226260	TRABD2B	48226256	48226263	miR-543
rs775618044	1	48226260	TRABD2B	48226256	48226263	miR-543
rs369739768	1	48226261	TRABD2B	48226256	48226263	miR-543
rs369739768	1	48226261	TRABD2B	48226256	48226263	miR-543
rs541738008	1	48229559	TRABD2B	48229554	48229561	miR-23-3p
rs189755409	1	48230595	TRABD2B	48230589	48230597	miR-19-3p
rs202015947	1	50666893	ELAVL4	50666892	50666900	miR-375
rs773950812	1	50666894	ELAVL4	50666892	50666900	miR-375
rs575011721	1	50667185	ELAVL4	50667180	50667187	miR-196-5p
rs560605605	1	50667673	ELAVL4	50667668	50667675	miR-382-5p
rs564724605	1	50667752	ELAVL4	50667751	50667758	miR-205-5p
rs550586153	1	50667855	ELAVL4	50667855	50667863	miR-504-5p.1
rs375334266	1	50668687	ELAVL4	50668687	50668695	miR-410-3p
rs763963744	1	50669121	ELAVL4	50669119	50669126	miR-125-5p
rs113652958	1	50906500	FAF1	50906500	50906507	miR-15-5p/16-5p/195-5p/424-5p/497-5p
rs189304908	1	50906777	FAF1	50906774	50906782	miR-491-5p
rs553005387	1	50906780	FAF1	50906774	50906782	miR-491-5p
rs746096070	1	50906974	FAF1	50906973	50906980	miR-338-3p
rs553965979	1	50906979	FAF1	50906973	50906980	miR-338-3p
rs572809613	1	51442062	C1orf185	51442061	51442069	miR-384
rs767963438	1	51613511	C1orf185	51613508	51613515	miR-493-3p
rs767062438	1	51737277	RNF11	51737273	51737280	miR-141-3p/200-3p
rs77924765	1	51737446	RNF11	51737445	51737452	miR-199-5p
rs56890493	1	51737541	RNF11	51737541	51737548	miR-374-5p/655-3p
rs530812754	1	51737548	RNF11	51737542	51737549	miR-369-3p
rs553716996	1	51737680	RNF11	51737675	51737682	miR-130-3p/301-3p/454-3p
rs754224012	1	51737990	RNF11	51737990	51737997	miR-362-5p/500b-5p
rs570632964	1	51738360	RNF11	51738356	51738364	miR-224-5p
rs758585865	1	51738865	RNF11	51738859	51738866	miR-200-3p/429
rs758585865	1	51738865	RNF11	51738860	51738868	miR-369-3p
rs758585865	1	51738865	RNF11	51738861	51738868	miR-374-5p
rs568182753	1	51738867	RNF11	51738860	51738868	miR-369-3p
rs568182753	1	51738867	RNF11	51738861	51738868	miR-374-5p
rs535672745	1	51739105	RNF11	51739104	51739111	miR-496.2
rs543579001	1	51739123	RNF11	51739117	51739125	miR-129-3p
rs79921520	1	51751728	TTC39A	51751725	51751732	miR-338-3p
rs537612638	1	51753541	TTC39A	51753540	51753547	miR-30-5p
rs776182232	1	51753588	TTC39A	51753586	51753594	miR-99-5p/100-5p
rs565726583	1	51753591	TTC39A	51753586	51753594	miR-99-5p/100-5p
rs11551135	1	51753592	TTC39A	51753586	51753594	miR-99-5p/100-5p
rs551465672	1	51753651	TTC39A	51753645	51753652	miR-212-5p
rs535788988	1	51753764	TTC39A	51753764	51753772	miR-203a-3p.1
rs778660410	1	51765702	TTC39A	51765696	51765704	miR-421
rs376980595	1	51767300	TTC39A	51767299	51767306	miR-193-3p
rs767322899	1	51767302	TTC39A	51767299	51767306	miR-193-3p
rs767322899	1	51767302	TTC39A	51767301	51767308	miR-328-3p
rs202137529	1	51767304	TTC39A	51767299	51767306	miR-193-3p
rs202137529	1	51767304	TTC39A	51767301	51767308	miR-328-3p
rs756051686	1	51767306	TTC39A	51767301	51767308	miR-328-3p
rs766408076	1	51767307	TTC39A	51767301	51767308	miR-328-3p
rs534271233	1	51767319	TTC39A	51767317	51767324	miR-29-3p
rs555249437	1	51820455	EPS15	51820453	51820460	miR-145-5p
rs41292517	1	51820588	EPS15	51820583	51820590	miR-148-3p/152-3p
rs41292517	1	51820588	EPS15	51820584	51820591	miR-130-3p/301-3p/454-3p
rs41292517	1	51820588	EPS15	51820585	51820592	miR-19-3p
rs549241497	1	51821378	EPS15	51821377	51821384	miR-205-5p
rs549389861	1	52253534	OSBPL9	52253531	52253539	miR-150-5p
rs564757335	1	52253930	OSBPL9	52253928	52253936	miR-101-3p.2
rs543314680	1	52253976	OSBPL9	52253975	52253983	miR-374-5p/655-3p
rs752903472	1	52254829	NRDC	52254824	52254831	miR-199-3p
rs567965169	1	52374282	RAB3B	52374278	52374286	miR-532-3p
rs764627479	1	52381213	RAB3B	52381208	52381215	miR-155-5p
rs777584197	1	52381295	RAB3B	52381295	52381302	miR-200-3p/429
rs772135611	1	52382787	RAB3B	52382785	52382793	miR-670-3p
rs565450733	1	52384220	RAB3B	52384219	52384227	miR-665
rs757424940	1	52485876	TXNDC12	52485876	52485883	miR-582-5p
rs758049251	1	52552418	BTF3L4	52552414	52552421	miR-1298-5p
rs779564034	1	52552599	BTF3L4	52552598	52552605	miR-19-3p
rs779564034	1	52552599	BTF3L4	52552599	52552606	miR-130-3p/301-3p/454-3p
rs573500411	1	52552655	BTF3L4	52552651	52552658	miR-371-5p
rs534849318	1	52552656	BTF3L4	52552651	52552658	miR-371-5p
rs534754614	1	52812017	ZFYVE9	52812016	52812023	miR-532-3p
rs183326115	1	52812156	ZFYVE9	52812154	52812161	miR-22-3p
rs554452484	1	52812174	ZFYVE9	52812169	52812176	miR-194-5p
rs554452484	1	52812174	ZFYVE9	52812171	52812178	miR-802
rs532097874	1	52812313	ZFYVE9	52812310	52812317	miR-130-3p/301-3p/454-3p
rs188171942	1	52817177	CC2D1B	52817173	52817180	miR-1298-5p
rs756889861	1	52818232	CC2D1B	52818232	52818240	miR-145-5p
rs768969322	1	52818364	CC2D1B	52818361	52818368	miR-130-3p/301-3p/454-3p
rs768969322	1	52818364	CC2D1B	52818364	52818371	miR-103-3p/107
rs762134791	1	52818532	CC2D1B	52818528	52818535	miR-124-3p.1
rs374726111	1	52882397	PRPF38A	52882394	52882402	miR-140-3p.1
rs748996161	1	52882401	PRPF38A	52882394	52882402	miR-140-3p.1
rs760473294	1	52882445	PRPF38A	52882443	52882451	miR-22-3p
rs571795036	1	52882446	PRPF38A	52882443	52882451	miR-22-3p
rs186776144	1	52882764	PRPF38A	52882759	52882766	miR-15-5p/16-5p/195-5p/424-5p/497-5p
rs749632591	1	52889039	ZCCHC11	52889037	52889045	miR-381-3p
rs189414934	1	52889177	ZCCHC11	52889173	52889180	miR-384
rs774611565	1	52889248	ZCCHC11	52889241	52889249	miR-186-5p
rs768106255	1	52889525	ZCCHC11	52889525	52889532	let-7-5p/98-5p
rs778659616	1	52889526	ZCCHC11	52889525	52889532	let-7-5p/98-5p
rs747690271	1	52889527	ZCCHC11	52889525	52889532	let-7-5p/98-5p
rs564596435	1	52889576	ZCCHC11	52889575	52889582	miR-379-5p
rs767989510	1	52889578	ZCCHC11	52889575	52889582	miR-379-5p
rs780393794	1	53358785	ZYG11A	53358781	53358789	miR-154-3p/487-3p
rs147252734	1	53515386	SCP2	53515380	53515388	miR-183-5p.1
rs182947399	1	53516762	SCP2	53516756	53516764	miR-150-5p
rs768344046	1	53551155	PODN	53551153	53551160	miR-155-5p
rs372295814	1	53551156	PODN	53551153	53551160	miR-155-5p
rs540363005	1	53708057	LRP8	53708052	53708059	miR-216-5p
rs540363005	1	53708057	LRP8	53708052	53708060	miR-216-5p
rs370189002	1	53709254	LRP8	53709248	53709256	miR-340-5p
rs370189002	1	53709254	LRP8	53709249	53709257	miR-142-5p
rs370189002	1	53709254	LRP8	53709251	53709259	miR-17-5p/20-5p/93-5p/106-5p/519-3p
rs370189002	1	53709254	LRP8	53709253	53709260	miR-302-3p/372-3p/373-3p/520-3p
rs370189002	1	53709254	LRP8	53709254	53709261	miR-302c-3p.2/520-3p
rs773730804	1	53712446	LRP8	53712444	53712452	miR-130-3p/301-3p/454-3p
rs749918686	1	53971915	GLIS1	53971915	53971923	miR-145-5p
rs577396104	1	54238042	NDC1	54238038	54238045	miR-34-5p/449-5p
rs775976915	1	54238043	NDC1	54238038	54238045	miR-34-5p/449-5p
rs778111779	1	54238117	NDC1	54238117	54238125	miR-299-5p
rs187459137	1	54252866	NDC1	54252865	54252872	miR-142-3p.1
rs534005418	1	54395301	HSPB11	54395297	54395305	miR-361-5p
rs72664116	1	54473616	LDLRAD1	54473615	54473622	miR-362-5p/500b-5p
rs200297444	1	54562378	TCEANC2	54562374	54562381	miR-542-3p
rs41294788	1	54562645	TCEANC2	54562641	54562648	miR-149-5p
rs775309402	1	54564934	TCEANC2	54564934	54564941	miR-330-3p.2
rs143220154	1	54639529	CYB5RL	54639524	54639531	miR-370-3p
rs537238180	1	54691123	SSBP3	54691119	54691126	miR-204-5p/211-5p
rs778969428	1	54691147	MRPL37	54691146	54691154	miR-487-3p
rs558834464	1	54691937	SSBP3	54691932	54691939	miR-148-3p/152-3p
rs776768967	1	54692203	SSBP3	54692203	54692210	miR-145-5p
rs539899682	1	54692209	SSBP3	54692203	54692210	miR-145-5p
rs758827003	1	54704731	SSBP3	54704729	54704736	miR-423-5p
rs778255331	1	54704734	SSBP3	54704729	54704736	miR-423-5p
rs767136119	1	55075081	ACOT11	55075081	55075089	miR-128-3p
rs199644373	1	55075593	ACOT11	55075591	55075599	miR-370-3p
rs777810291	1	55075596	ACOT11	55075591	55075599	miR-370-3p
rs770712371	1	55075598	ACOT11	55075591	55075599	miR-370-3p
rs754407459	1	55166078	MROH7	55166077	55166085	miR-433-3p
rs201020637	1	55166079	MROH7	55166077	55166085	miR-433-3p
rs866022891	1	55166083	MROH7	55166077	55166085	miR-433-3p
rs748446551	1	55222728	PARS2	55222723	55222731	miR-214-5p
rs777519771	1	55307524	LEXM	55307523	55307531	miR-219a-2-3p
rs376151695	1	55307524	LEXM	55307523	55307531	miR-219a-2-3p
rs539554514	1	55317433	DHCR24	55317431	55317438	miR-205-5p
rs548378984	1	55474614	BSND	55474611	55474618	miR-29-3p
rs755956375	1	55475004	BSND	55475001	55475009	miR-665
rs80208889	1	55478697	BSND	55478695	55478702	miR-24-3p
rs755197912	1	55517991	PCSK9	55517984	55517992	miR-138-5p
rs767987139	1	55517991	PCSK9	55517984	55517992	miR-138-5p
rs554177044	1	55533901	USP24	55533899	55533907	miR-17-5p/20-5p/93-5p/106-5p/519-3p
rs554177044	1	55533901	USP24	55533901	55533908	miR-302-3p/372-3p/373-3p/520-3p
rs531108101	1	56960245	PLPP3	56960242	56960249	miR-143-3p
rs566561829	1	56960593	PLPP3	56960587	56960594	miR-582-5p
rs538783643	1	56960598	PLPP3	56960595	56960602	miR-1251-5p
rs376629600	1	56960635	PLPP3	56960631	56960639	miR-140-3p.2
rs573673447	1	56960824	PLPP3	56960819	56960826	miR-410-3p
rs542729350	1	56960863	PLPP3	56960857	56960864	miR-184
rs573361350	1	56960918	PLPP3	56960916	56960924	miR-488-3p
rs544449804	1	56960930	PLPP3	56960926	56960933	miR-324-5p
rs181442104	1	56961044	PLPP3	56961038	56961045	miR-877-5p
rs4628	1	56961756	PLPP3	56961756	56961763	miR-224-5p
rs569052073	1	56961837	PLPP3	56961831	56961838	miR-148-3p/152-3p
rs376500875	1	57173433	PRKAA2	57173432	57173440	miR-186-5p
rs754810442	1	57173434	PRKAA2	57173432	57173440	miR-186-5p
rs761556161	1	57174499	PRKAA2	57174498	57174506	miR-421
rs765496335	1	57174501	PRKAA2	57174498	57174506	miR-421
rs750673003	1	57174502	PRKAA2	57174498	57174506	miR-421
rs556699594	1	57174824	PRKAA2	57174821	57174829	miR-335-5p
rs764839931	1	57174870	PRKAA2	57174865	57174873	miR-182-5p
rs764839931	1	57174870	PRKAA2	57174866	57174873	miR-96-5p/1271-5p
rs762887375	1	57177369	PRKAA2	57177369	57177376	miR-25-3p/32-5p/92-3p/363-3p/367-3p
rs552918532	1	57177375	PRKAA2	57177369	57177376	miR-25-3p/32-5p/92-3p/363-3p/367-3p
rs147816401	1	57179008	PRKAA2	57179007	57179014	miR-30-5p
rs575207028	1	57179013	PRKAA2	57179007	57179014	miR-30-5p
rs530317499	1	57179135	PRKAA2	57179135	57179142	miR-10-5p
rs530317499	1	57179135	PRKAA2	57179135	57179142	miR-504-5p.1
rs753344004	1	57180309	PRKAA2	57180308	57180315	miR-132-3p/212-3p
rs745705510	1	57180312	PRKAA2	57180308	57180315	miR-132-3p/212-3p
rs772152659	1	57180314	PRKAA2	57180308	57180315	miR-132-3p/212-3p
rs574903711	1	57180510	PRKAA2	57180503	57180511	miR-219-5p
rs758703417	1	57460480	DAB1	57460473	57460481	miR-194-5p
rs552479048	1	57460548	DAB1	57460547	57460555	miR-493-5p
rs61767016	1	57460738	DAB1	57460734	57460741	miR-18-5p
rs188438251	1	57462035	DAB1	57462030	57462037	miR-153-3p
rs189658124	1	57462840	DAB1	57462838	57462845	miR-183-5p.1
rs777507755	1	59120662	MYSM1	59120662	59120669	miR-543
rs533622284	1	59247365	JUN	59247362	59247370	miR-139-5p
rs550539808	1	59247412	JUN	59247408	59247416	miR-200-3p/429
rs569800852	1	60341114	HOOK1	60341110	60341117	miR-383-5p.1
rs528703066	1	60341810	HOOK1	60341808	60341816	miR-218-5p
rs200965622	1	60456312	C1orf87	60456312	60456319	miR-494-3p
rs761645715	1	60456313	C1orf87	60456312	60456319	miR-494-3p
rs762514842	1	60456316	C1orf87	60456312	60456319	miR-494-3p
rs552667379	1	61921237	NFIA	61921231	61921238	miR-29-3p
rs552667379	1	61921237	NFIA	61921234	61921241	miR-338-3p
rs561518316	1	61921472	NFIA	61921467	61921474	miR-25-3p/32-5p/92-3p/363-3p/367-3p
rs575749695	1	61922081	NFIA	61922075	61922082	miR-29-3p
rs575749695	1	61922081	NFIA	61922077	61922084	miR-330-3p.2
rs536046399	1	61922804	NFIA	61922798	61922805	miR-199-3p
rs756657185	1	61922929	NFIA	61922923	61922930	miR-190-5p
rs186684811	1	61922971	NFIA	61922968	61922975	miR-19-3p
rs561246187	1	61923407	NFIA	61923406	61923413	miR-129-3p
rs200570305	1	61923507	NFIA	61923501	61923508	miR-124-3p.2/506-3p
rs575875801	1	61923717	NFIA	61923713	61923721	miR-361-5p
rs539894668	1	61924225	NFIA	61924222	61924230	miR-670-3p
rs544749390	1	61925350	NFIA	61925350	61925358	miR-448
rs560278313	1	61926027	NFIA	61926021	61926028	miR-139-5p
rs531945865	1	61926252	NFIA	61926247	61926254	miR-191-5p
rs138021781	1	61926626	NFIA	61926624	61926631	miR-200-3p/429
rs565833903	1	61926627	NFIA	61926624	61926631	miR-200-3p/429
rs41311168	1	61926638	NFIA	61926634	61926642	miR-875-5p
rs115818247	1	61926662	NFIA	61926656	61926664	miR-200-3p/429
rs781548907	1	61927502	NFIA	61927501	61927509	miR-23-3p
rs577762568	1	61928281	NFIA	61928276	61928283	miR-128-3p
rs753728092	1	61928353	NFIA	61928347	61928354	miR-381-3p
rs545245977	1	61928428	NFIA	61928427	61928434	miR-129-5p
rs527837441	1	62628807	PATJ	62628803	62628810	miR-758-3p
rs1052426	1	62629087	PATJ	62629084	62629092	miR-18-5p
rs796810386	1	62702819	KANK4	62702814	62702822	miR-129-5p
rs57754916	1	62702820	KANK4	62702814	62702822	miR-129-5p
rs62620019	1	62916781	USP1	62916777	62916784	miR-410-3p
rs140937059	1	62917583	USP1	62917582	62917590	miR-218-5p
rs542620505	1	62920339	DOCK7	62920336	62920344	miR-653-5p
rs767647635	1	62921047	DOCK7	62921047	62921054	miR-760
rs750610768	1	62921049	DOCK7	62921047	62921054	miR-760
rs527305187	1	63071094	DOCK7	63071087	63071095	miR-144-3p
rs527305187	1	63071094	DOCK7	63071088	63071095	miR-101-3p.2
rs534309124	1	63071205	DOCK7	63071205	63071212	miR-410-3p
rs180852346	1	63790646	FOXD3	63790646	63790654	miR-150-5p
rs574709262	1	63790689	FOXD3	63790688	63790695	miR-425-5p
rs12071919	1	63790771	FOXD3	63790767	63790774	miR-382-5p
rs758796947	1	63904954	ITGB3BP	63904951	63904958	miR-653-5p
rs758796947	1	63904954	ITGB3BP	63904951	63904959	miR-494-3p
rs188946536	1	63905314	ITGB3BP	63905309	63905316	miR-802
rs80334201	1	64125793	PGM1	64125790	64125797	miR-124-3p.1
rs776685557	1	64644952	ROR1	64644949	64644956	miR-379-5p
rs117291767	1	64646312	ROR1	64646309	64646316	miR-203a-3p.1
rs77089213	1	64646360	ROR1	64646356	64646364	miR-153-3p
rs77089213	1	64646360	ROR1	64646357	64646364	miR-448
rs150998250	1	64646502	ROR1	64646502	64646509	miR-1-3p/206
rs567616935	1	64646503	ROR1	64646502	64646509	miR-1-3p/206
rs142192390	1	64646682	ROR1	64646682	64646690	miR-128-3p
rs773496523	1	64646817	ROR1	64646811	64646819	miR-19-3p
rs371635728	1	64647167	ROR1	64647167	64647174	miR-30-5p
rs761635006	1	65157791	CACHD1	65157785	65157792	miR-411-5p.2
rs553980875	1	65158030	CACHD1	65158026	65158034	miR-217
rs553980875	1	65158030	CACHD1	65158029	65158036	miR-200-3p/429
rs572156016	1	65158033	CACHD1	65158026	65158034	miR-217
rs572156016	1	65158033	CACHD1	65158029	65158036	miR-200-3p/429
rs542476736	1	65158035	CACHD1	65158029	65158036	miR-200-3p/429
rs773862217	1	65296767	RAVER2	65296764	65296771	miR-99-5p/100-5p
rs183861354	1	65296768	RAVER2	65296764	65296771	miR-99-5p/100-5p
rs537789058	1	65296801	RAVER2	65296801	65296808	miR-370-3p
rs770702387	1	65298150	RAVER2	65298146	65298153	miR-495-3p
rs140460764	1	65298421	RAVER2	65298418	65298426	miR-196-5p
rs759580545	1	65298937	RAVER2	65298935	65298942	miR-142-5p
rs759580545	1	65298937	RAVER2	65298935	65298942	miR-340-5p
rs779700902	1	65298938	RAVER2	65298935	65298942	miR-142-5p
rs779700902	1	65298938	RAVER2	65298935	65298942	miR-340-5p
rs9128	1	65298971	RAVER2	65298967	65298974	miR-140-3p.1
rs548678285	1	65692903	AK4	65692900	65692908	miR-15-5p/16-5p/195-5p/424-5p/497-5p
rs548678285	1	65692903	AK4	65692901	65692908	miR-503-5p
rs567962540	1	65879228	DNAJC6	65879224	65879232	miR-144-3p
rs191722489	1	65880330	DNAJC6	65880327	65880335	miR-23-3p
rs577669988	1	65880384	DNAJC6	65880384	65880392	miR-409-5p
rs371722975	1	65880527	DNAJC6	65880526	65880534	miR-377-3p
rs867191346	1	65880596	DNAJC6	65880591	65880598	miR-382-3p
rs78237116	1	65897712	LEPR	65897712	65897719	miR-142-5p
rs78237116	1	65897712	LEPR	65897712	65897719	miR-340-5p
rs775089816	1	65897716	LEPR	65897712	65897719	miR-142-5p
rs775089816	1	65897716	LEPR	65897712	65897719	miR-340-5p
rs545803926	1	66101002	LEPR	66101002	66101010	miR-30-5p
rs777380772	1	66101005	LEPR	66101002	66101010	miR-30-5p
rs575310126	1	66838804	PDE4B	66838797	66838805	miR-421
rs553793377	1	66839796	PDE4B	66839792	66839800	miR-142-3p.1
rs374581239	1	66839987	PDE4B	66839982	66839990	miR-361-5p
rs374021557	1	67208815	SGIP1	67208812	67208820	miR-136-5p
rs765036166	1	67208817	SGIP1	67208812	67208820	miR-136-5p
rs555111579	1	67209074	SGIP1	67209073	67209080	miR-873-5p.1
rs765355319	1	67209079	SGIP1	67209073	67209080	miR-873-5p.1
rs547194745	1	67209396	SGIP1	67209394	67209401	miR-155-5p
rs529880369	1	67209454	SGIP1	67209449	67209456	miR-33-5p
rs550037812	1	67209541	SGIP1	67209536	67209543	miR-374-5p
rs193111244	1	67211122	SGIP1	67211117	67211124	miR-125-5p
rs78035297	1	67211200	SGIP1	67211196	67211204	miR-101-3p.1
rs12742221	1	67213083	SGIP1	67213078	67213086	miR-384
rs557345039	1	67215788	SGIP1	67215785	67215792	miR-15-5p/16-5p/195-5p/424-5p/497-5p
rs768209652	1	67243650	TCTEX1D1	67243644	67243651	miR-411-3p
rs190286407	1	67263439	INSL5	67263438	67263445	miR-137
rs190286407	1	67263439	INSL5	67263439	67263446	miR-25-3p/32-5p/92-3p/363-3p/367-3p
rs550836419	1	67263514	INSL5	67263509	67263516	miR-182-5p
rs572957592	1	67452319	MIER1	67452317	67452325	miR-141-3p/200-3p
rs17497828	1	67452322	MIER1	67452317	67452325	miR-141-3p/200-3p
rs553047175	1	67452966	MIER1	67452965	67452973	miR-433-3p
rs764189777	1	67465293	SLC35D1	67465288	67465295	miR-216-5p
rs764189777	1	67465293	SLC35D1	67465288	67465296	miR-216-5p
rs573808923	1	67469796	SLC35D1	67469793	67469800	miR-145-5p
rs565324129	1	67469899	SLC35D1	67469895	67469902	miR-493-5p
rs746388939	1	67724357	IL23R	67724353	67724360	miR-383-5p.2
rs369556867	1	67724358	IL23R	67724353	67724360	miR-383-5p.2
rs761159118	1	67724359	IL23R	67724353	67724360	miR-383-5p.2
rs755151709	1	67724571	IL23R	67724568	67724575	miR-485-5p
rs868031756	1	67876889	SERBP1	67876888	67876895	miR-488-3p
rs538191242	1	67876914	SERBP1	67876911	67876918	miR-137
rs562588733	1	67877194	SERBP1	67877190	67877197	miR-148-3p/152-3p
rs536216710	1	67877776	SERBP1	67877774	67877782	miR-320
rs750910416	1	67877922	SERBP1	67877918	67877926	miR-377-3p
rs555049615	1	68153488	GADD45A	68153487	68153494	miR-130-3p/301-3p/454-3p
rs555049615	1	68153488	GADD45A	68153488	68153496	miR-148-3p/152-3p
rs766967108	1	68153494	GADD45A	68153488	68153496	miR-148-3p/152-3p
rs757287736	1	68167328	GNG12	68167328	68167335	miR-128-3p
rs757287736	1	68167328	GNG12	68167328	68167335	miR-27-3p
rs574098760	1	68167487	GNG12	68167481	68167489	miR-101-3p.2
rs746332938	1	68167601	GNG12	68167599	68167607	miR-29-3p
rs569149135	1	68168807	GNG12	68168804	68168812	miR-338-3p
rs144723240	1	68169154	GNG12	68169152	68169160	miR-142-3p.2
rs138345972	1	68169158	GNG12	68169152	68169160	miR-142-3p.2
rs371465755	1	68511656	GNG12-AS1	68511649	68511657	miR-873-5p.2
rs374060860	1	70587925	LRRC7	70587925	70587932	miR-34-5p/449-5p
rs568813802	1	70607992	LRRC40	70607992	70607999	miR-425-5p
rs540699328	1	70609069	LRRC40	70609066	70609073	miR-302-3p/372-3p/373-3p/520-3p
rs540699328	1	70609069	LRRC40	70609067	70609074	miR-302c-3p.2/520-3p
rs549242949	1	70609144	LRRC40	70609137	70609145	miR-376c-3p
rs777409449	1	70609426	LRRC40	70609423	70609430	miR-340-5p
rs138118179	1	70609427	LRRC40	70609423	70609430	miR-340-5p
rs143039102	1	70609428	LRRC40	70609423	70609430	miR-340-5p
rs537218970	1	70609428	LRRC40	70609423	70609430	miR-340-5p
rs551673757	1	70609645	LRRC40	70609640	70609647	miR-376c-3p
rs533281712	1	70609775	LRRC40	70609775	70609783	miR-223-3p
rs762308760	1	70609775	LRRC40	70609775	70609783	miR-223-3p
rs756369678	1	70610751	LRRC40	70610745	70610753	miR-204-5p/211-5p
rs188168633	1	70696919	SRSF11	70696919	70696926	miR-374-5p/655-3p
rs540825450	1	70697215	SRSF11	70697213	70697220	miR-455-5p
rs11558482	1	70697989	SRSF11	70697989	70697996	miR-138-5p
rs767563185	1	70698003	SRSF11	70697998	70698005	miR-217
rs571799835	1	70703117	SRSF11	70703115	70703122	miR-221-3p/222-3p
rs777149983	1	70703118	SRSF11	70703115	70703122	miR-221-3p/222-3p
rs201108984	1	70703200	SRSF11	70703199	70703206	miR-218-5p
rs767433834	1	70717631	SRSF11	70717628	70717635	miR-493-5p
rs576358087	1	70726447	ANKRD13C	70726443	70726450	miR-130-3p/301-3p/454-3p
rs576358087	1	70726447	ANKRD13C	70726444	70726451	miR-19-3p
rs1045836	1	70726886	ANKRD13C	70726881	70726889	miR-505-3p.1
rs765839290	1	70727553	ANKRD13C	70727548	70727556	miR-17-5p/20-5p/93-5p/106-5p/519-3p
rs765839290	1	70727553	ANKRD13C	70727550	70727557	miR-302-3p/372-3p/373-3p/520-3p
rs767160513	1	70727718	ANKRD13C	70727712	70727719	miR-219a-2-3p
rs767160513	1	70727718	ANKRD13C	70727715	70727722	miR-25-3p/32-5p/92-3p/363-3p/367-3p
rs563483517	1	70727778	ANKRD13C	70727771	70727779	miR-203a-3p.1
rs563483517	1	70727778	ANKRD13C	70727778	70727785	miR-25-3p/32-5p/92-3p/363-3p/367-3p
rs532298399	1	70727783	ANKRD13C	70727778	70727785	miR-25-3p/32-5p/92-3p/363-3p/367-3p
rs370331975	1	70727874	ANKRD13C	70727871	70727878	miR-543
rs370331975	1	70727874	ANKRD13C	70727872	70727879	miR-181-5p
rs754816676	1	70727902	ANKRD13C	70727896	70727903	miR-409-3p
rs754816676	1	70727902	ANKRD13C	70727902	70727909	miR-376c-3p
rs559429420	1	70727906	ANKRD13C	70727902	70727909	miR-376c-3p
rs536364845	1	70728079	ANKRD13C	70728079	70728086	miR-421
rs536364845	1	70728079	ANKRD13C	70728079	70728086	miR-505-3p.2
rs868533214	1	70905180	CTH	70905180	70905187	miR-543
rs183166406	1	70905181	CTH	70905180	70905187	miR-543
rs758299426	1	71477689	PTGER3	71477689	71477696	miR-151-3p
rs1058286	1	71477865	PTGER3	71477864	71477871	miR-320
rs181287023	1	71530223	ZRANB2	71530222	71530230	miR-124-3p.1
rs767164175	1	71530749	ZRANB2	71530748	71530756	miR-374-5p/655-3p
rs753576739	1	71865437	NEGR1	71865436	71865443	miR-1193
rs57792777	1	71865442	NEGR1	71865436	71865443	miR-1193
rs751511700	1	71869527	NEGR1	71869523	71869530	miR-145-5p
rs578209146	1	71869996	NEGR1	71869992	71869999	miR-371-5p
rs182173809	1	71870513	NEGR1	71870510	71870517	miR-493-5p
rs145940621	1	71870618	NEGR1	71870617	71870624	miR-200-3p/429
rs752339611	1	71872624	NEGR1	71872620	71872627	miR-190-5p
rs542001605	1	71872845	NEGR1	71872839	71872846	miR-382-5p
rs533467819	1	71872994	NEGR1	71872994	71873001	miR-139-5p
rs566959737	1	71873052	NEGR1	71873051	71873059	miR-495-3p
rs749820622	1	74670245	FPGT-TNNI3K	74670243	74670251	miR-142-5p
rs769045501	1	74670249	FPGT-TNNI3K	74670243	74670251	miR-142-5p
rs201977909	1	75009704	TNNI3K	75009704	75009712	miR-223-3p
rs201977909	1	75009704	TNNI3K	75009704	75009712	miR-223-3p
rs199907151	1	75009707	TNNI3K	75009704	75009712	miR-223-3p
rs199907151	1	75009707	TNNI3K	75009704	75009712	miR-223-3p
rs772984069	1	75009708	TNNI3K	75009704	75009712	miR-223-3p
rs772984069	1	75009708	TNNI3K	75009704	75009712	miR-223-3p
rs758592883	1	75034110	C1orf173	75034107	75034114	miR-302-3p/372-3p/373-3p/520-3p
rs41289210	1	75035813	C1orf173	75035811	75035819	miR-9-5p
rs759045426	1	75626739	LHX8	75626735	75626743	miR-431-5p
rs544703542	1	75626783	LHX8	75626776	75626784	miR-30-5p
rs192190181	1	75626890	LHX8	75626890	75626897	miR-455-3p.1
rs184182933	1	75626997	LHX8	75626992	75627000	miR-410-3p
rs549323603	1	75669245	SLC44A5	75669241	75669248	miR-135-5p
rs34654985	1	75671804	SLC44A5	75671803	75671810	miR-128-3p
rs34654985	1	75671804	SLC44A5	75671803	75671810	miR-27-3p
rs144689634	1	77094722	ST6GALNAC3	77094721	77094729	miR-17-5p/20-5p/93-5p/106-5p/519-3p
rs765633234	1	77095329	ST6GALNAC3	77095324	77095331	miR-144-3p
rs765633234	1	77095329	ST6GALNAC3	77095326	77095333	miR-128-3p
rs765633234	1	77095329	ST6GALNAC3	77095326	77095334	miR-27-3p
rs372524643	1	77095554	ST6GALNAC3	77095550	77095557	miR-183-5p.2
rs868415577	1	77095697	ST6GALNAC3	77095696	77095703	miR-330-3p
rs139196475	1	77529321	ST6GALNAC5	77529321	77529328	miR-377-3p
rs753350655	1	77529443	ST6GALNAC5	77529442	77529450	miR-193-3p
rs796374936	1	77530456	ST6GALNAC5	77530455	77530463	miR-138-5p
rs567958247	1	77530949	ST6GALNAC5	77530949	77530957	miR-532-5p
rs556648601	1	77531794	ST6GALNAC5	77531792	77531799	miR-377-3p
rs552053432	1	78030635	ZZZ3	78030631	78030638	miR-543
rs552053432	1	78030635	ZZZ3	78030633	78030640	miR-323-3p
rs549978682	1	78030725	ZZZ3	78030720	78030727	miR-486-5p
rs549978682	1	78030725	ZZZ3	78030723	78030730	miR-142-3p.1
[truncated: 44,177 more rows]

## Sheet: Supplementary_Table_S2
Supplementary Table S2 - Detailed list of SNPs mapped to miRNA seed regions
rs_id	chromosome	snp_position	mirna
rs370128336	1	1102547	MIR200B
rs776627969	1	12251770	MIR4632
rs759820006	1	12251777	MIR4632
rs372809836	1	12251812	MIR4632
rs758783633	1	12251815	MIR4632
rs144289108	1	85599526	MIR4423
rs772890859	1	85599530	MIR4423
rs757261126	1	117637277	MIR942
rs768381092	1	117637320	MIR942
rs375803775	1	117637323	MIR942
rs767320378	1	205417451	MIR135B
rs184679526	2	54076276	MIR3682
rs764076724	2	56216103	MIR216A
rs754938364	2	56216105	MIR216A
rs781196304	2	56216110	MIR216A
rs560092808	2	56216142	MIR216A
rs752336989	2	56216146	MIR216A
rs777592974	3	183959195	MIR1224
rs767688514	3	183959260	MIR1224
rs778663459	3	188406629	MIR28
rs181040414	5	92956420	FAM172A
rs73772915	5	92956422	FAM172A
rs764188036	5	92956461	FAM172A
rs573452491	5	92956461	FAM172A
rs760054457	5	92956462	FAM172A
rs747181259	5	92956464	FAM172A
rs757874166	5	143059456	MIR5197
rs77549240	5	143059495	MIR5197
rs750538703	5	159901413	MIR3142HG
rs754752699	6	16141790	MIR4639
rs765082627	6	16141791	MIR4639
rs760141917	7	129410246	MIR182
rs770387494	7	129410252	MIR182
rs760187044	7	129410292	MIR182
rs750597507	7	129410293	MIR182
rs780225305	7	129414565	MIR183
rs370173345	7	129414567	MIR183
rs73159662	7	129414568	MIR183
rs367683993	7	129414571	MIR183
rs755077296	7	129414774	MIR183
rs374604786	7	129414779	MIR183
rs773861047	7	129414810	MIR183
rs533122592	7	129414815	MIR183
rs113212828	10	53059349	MIR605
rs762226942	10	104196279	MIR146B
rs756564870	10	104196283	MIR146B
rs45596840	10	106028154	MIR4482
rs878892659	11	61582644	FADS1
rs564195861	11	61582649	FADS1
rs572936491	11	64658632	MIR194-2HG
rs866287531	12	79813046	MIR1252
rs767091047	12	79813047	MIR1252
rs779199694	12	79813082	MIR1252
rs571351754	12	79813083	MIR1252
rs373125432	14	101498333	MIR495
rs774260921	14	101498369	MIR495
rs761909359	14	101498370	MIR495
rs778897748	14	101500108	MIR495
rs764978435	14	101500112	MIR495
rs374356706	14	101500112	MIR495
rs761362302	14	101500148	MIR495
rs749794228	14	101509366	MIR1185-2
rs771096180	14	101509371	MIR1185-2
rs374924650	14	101512266	MIR487B
rs371852332	14	101512302	MIR487B
rs759601865	14	101512303	MIR487B
rs375948123	14	101512304	MIR487B
rs781217032	14	101512844	MIR487B
rs749314196	14	101512846	MIR487B
rs763328182	14	101522572	MIR323B
rs768984660	14	101522575	MIR323B
rs774925833	14	101522576	MIR323B
rs772665345	14	101526106	MIR154
rs772162630	14	101526142	MIR154
rs775318861	14	101526142	MIR154
rs760083269	14	101530881	MIR412
rs376432974	14	101530882	MIR412
rs748703043	14	101531803	MIR412
rs371868426	14	101531809	MIR412
rs746979898	14	101532260	MIR412
rs578118123	14	101533074	MIR656
rs774217405	14	101533104	MIR656
rs761669303	14	101533109	MIR656
rs767470396	14	101533110	MIR656
rs746801009	17	27188427	MIR4732
rs754521619	17	27188605	MIR144
rs370946973	17	27188606	MIR4732
rs750035346	17	27188607	MIR144
rs545504833	17	27188677	MIR4732
rs139953196	17	27188678	MIR144
rs775590170	18	33484817	MIR187
rs763141856	18	33484820	MIR187
rs368471398	18	33484856	MIR187
rs764396150	18	33484857	MIR187
rs141766192	18	46196977	MIR4743
rs777856459	18	46196978	MIR4743
rs771863567	18	46197022	MIR4743
rs772903719	18	46197023	MIR4743
rs41292412	18	56118358	MIR122
rs554204767	18	56118359	MIR122
rs755220609	18	56118362	MIR122
rs760236612	19	54185427	MIR520F
rs747233279	19	54185429	MIR520F
rs776296229	19	54185430	MIR520F
rs750699853	19	54185469	MIR520F
rs756455050	19	54185473	MIR520F
rs772783734	19	54215578	MIR519D
rs571128776	19	54216615	MIR519D
rs376138952	19	54216616	MIR519D
rs766604553	19	54216618	MIR519D
rs754087399	19	54216619	MIR519D
rs764695340	19	54216659	MIR519D
rs752048127	19	54216660	MIR519D
rs766711921	19	54238146	MIR518D
rs768503953	19	54238188	MIR518D
rs73602910	19	54238189	MIR518D
rs373234901	19	54238190	MIR518D
rs554130490	20	18451271	MIR3192
rs773140898	20	18451273	MIR3192
rs766189405	20	18451307	MIR3192
rs775629928	20	18451308	MIR3192
rs759475994	20	18451313	MIR3192
rs117258475	20	57392686	MIR296
rs376743676	20	57392687	MIR296
rs550848896	20	57393343	MIR296
rs768949575	22	26951210	MIR548J
rs545900525	22	26951246	MIR548J
rs753744163	22	26951248	MIR548J
rs565141718	22	26951249	MIR548J

## Sheet: Supplementary_Table_S4
Supplementary Table S4 - Detailed list of gEUVADIS significant eQTLs mapped to miRNA binding sites
rs_id	chromosome	snp_position	gene_symbol	correlation	pval	p_adjust	bs_begin	bs_end	mirna
rs6683364	1	151746202	TDRKH	0.21	3.35E-05	4.06E-03	151746201	151746209	miR-485-5p
rs11680458	2	29170623	WDR43	0.37	1.35E-13	1.80E-10	29170618	29170626	miR-141-3p/200-3p
rs1969260	2	85568810	RETSAT	0.21	6.29E-05	6.70E-03	85568804	85568812	miR-138-5p
rs1049137	2	113975110	PAX8	0.34	1.95E-11	1.30E-08	113975103	113975111	miR-144-3p
rs9644	2	120979322	TMEM185B	0.23	6.34E-06	8.90E-04	120979321	120979328	miR-377-3p
rs2551949	2	208477852	METTL21A	0.18	4.69E-04	4.62E-02	208477846	208477853	miR-128-3p
rs2551949	2	208477852	METTL21A	0.18	4.69E-04	4.62E-02	208477846	208477853	miR-27-3p
rs8656	2	223427272	SGPP2	0.25	1.48E-06	2.46E-04	223427266	223427274	miR-101-3p.1
rs142718420	3	37030382	EPM2AIP1	0.24	2.05E-06	3.22E-04	37030382	37030389	miR-802
rs201031675	4	1019370	FGFRL1	0.30	6.13E-09	1.63E-06	1019368	1019375	miR-210-3p
rs4647945	4	1019372	FGFRL1	0.30	2.86E-09	8.48E-07	1019368	1019375	miR-210-3p
rs8488	5	102538752	PPIP5K2	0.22	2.07E-05	2.63E-03	102538751	102538759	miR-181-5p
rs6868379	5	143538666	YIPF5	0.21	5.71E-05	6.34E-03	143538659	143538667	miR-374-5p/655-3p
rs3828609	5	149432863	CSF1R	0.34	1.07E-11	9.53E-09	149432861	149432869	miR-155-5p
rs9272934	6	32611021	HLA-DQA1	0.25	1.16E-06	2.18E-04	32611015	32611023	miR-137
rs2286845	7	93623458	BET1	0.24	2.40E-06	3.54E-04	93623458	93623465	miR-1-3p/206
rs4963153	11	791462	CEND1	0.31	9.31E-10	3.54E-07	791457	791464	miR-184
rs3737525	11	66306355	ZDHHC24	0.23	9.50E-06	1.27E-03	66306352	66306359	miR-330-3p.2
rs15805	12	104345123	C12orf73	0.31	1.51E-09	5.02E-07	104345118	104345125	miR-34-5p/449-5p
rs3087762	17	56568680	MTMR4	0.29	1.12E-08	2.70E-06	56568675	56568683	miR-532-5p
rs7224362	17	71167541	SSTR2	0.33	4.92E-11	2.18E-08	71167541	71167549	miR-129-5p
rs3087701	18	77915906	PARD6G	0.34	2.53E-11	1.35E-08	77915903	77915910	miR-133a-3p.2/133b
rs8737	19	2714720	DIRAS1	0.25	1.23E-06	2.18E-04	2714719	2714726	miR-29-3p
rs259292	19	33168059	ANKRD27	0.29	1.97E-08	4.37E-06	33168055	33168062	miR-483-3p.1
rs7262903	20	3843027	MAVS	0.21	4.85E-05	5.62E-03	3843024	3843031	miR-370-3p
rs3664	20	61472386	TCFL5	0.44	3.42E-19	9.11E-16	61472380	61472388	miR-30-5p
rs9977314	21	38471963	TTC3	0.20	6.89E-05	7.06E-03	38471958	38471966	miR-371-5p
rs139101	22	44566906	PARVG	0.25	6.26E-07	1.28E-04	44566900	44566908	miR-324-5p

## Sheet: Supplementary_Table_S5
Supplementary Table S5 - Detailed list of GTEx significant eQTLs mapped to miRNA binding site
rs_id	chromosome	snp_position	gene_symbol	correlation	p_adjust	tissue	bs_begin	bs_end	mirna
rs1128474	1	3545612	TPRG1L	-0.34	2.70E-06	Testis	3545612	3545620	miR-30-5p
rs7551237	1	3801973	DFFB	-0.34	2.74E-10	Thyroid	3801967	3801975	miR-137
rs7551237	1	3801973	DFFB	-0.61	5.43E-08	Brain_Frontal_Cortex_BA9	3801967	3801975	miR-137
rs7551237	1	3801973	DFFB	-0.87	1.22E-08	Brain_Hypothalamus	3801967	3801975	miR-137
rs7551237	1	3801973	DFFB	-0.82	5.46E-10	Pituitary	3801967	3801975	miR-137
rs7551237	1	3801973	DFFB	-0.39	1.31E-06	Heart_Atrial_Appendage	3801967	3801975	miR-137
rs7551237	1	3801973	DFFB	-0.56	5.90E-08	Brain_Caudate_basal_ganglia	3801967	3801975	miR-137
rs7551237	1	3801973	DFFB	-0.37	1.33E-05	Colon_Transverse	3801967	3801975	miR-137
rs7551237	1	3801973	DFFB	-1.14	4.11E-21	Brain_Cerebellum	3801967	3801975	miR-137
rs7551237	1	3801973	DFFB	-0.29	1.55E-05	Nerve_Tibial	3801967	3801975	miR-137
rs7551237	1	3801973	DFFB	-0.36	3.41E-07	Muscle_Skeletal	3801967	3801975	miR-137
rs7551237	1	3801973	DFFB	-0.46	7.89E-06	Esophagus_Gastroesophageal_Junction	3801967	3801975	miR-137
rs7551237	1	3801973	DFFB	-0.71	1.50E-11	Brain_Cortex	3801967	3801975	miR-137
rs7551237	1	3801973	DFFB	-0.83	9.49E-10	Brain_Nucleus_accumbens_basal_ganglia	3801967	3801975	miR-137
rs7551237	1	3801973	DFFB	-0.94	1.80E-14	Brain_Cerebellar_Hemisphere	3801967	3801975	miR-137
rs7551237	1	3801973	DFFB	-0.34	4.64E-06	Esophagus_Mucosa	3801967	3801975	miR-137
rs1240333	1	15988957	RSC1A1	-0.17	3.21E-05	Cells_Transformed_fibroblasts	15988957	15988965	miR-29-3p
rs1772719	1	21904374	ALPL	0.28	1.60E-06	Cells_Transformed_fibroblasts	21904373	21904381	miR-10-5p
rs201610633	1	26603877	CEP85	-0.34	1.22E-06	Thyroid	26603874	26603882	miR-326
rs201610633	1	26603877	CEP85	0.58	5.70E-05	Brain_Cerebellum	26603874	26603882	miR-326
rs17340420	1	26802465	HMGN2	0.12	3.28E-06	Muscle_Skeletal	26802462	26802469	miR-103-3p/107
rs17340420	1	26802465	HMGN2	0.18	3.86E-06	Skin_Sun_Exposed_Lower_leg	26802462	26802469	miR-103-3p/107
rs35462688	1	33402515	RNF19B	-0.56	1.86E-09	Artery_Tibial	33402515	33402522	miR-423-5p
rs1054949	1	35316175	SMIM12	0.15	1.19E-06	Thyroid	35316174	35316181	miR-3064-5p
rs1054949	1	35316175	SMIM12	0.19	1.55E-05	Colon_Transverse	35316174	35316181	miR-3064-5p
rs1054949	1	35316175	SMIM12	0.19	3.18E-05	Esophagus_Muscularis	35316174	35316181	miR-3064-5p
rs1054949	1	35316175	SMIM12	0.19	4.83E-06	Cells_Transformed_fibroblasts	35316174	35316181	miR-3064-5p
rs78035297	1	67211200	SGIP1	0.91	5.70E-09	Heart_Left_Ventricle	67211196	67211204	miR-101-3p.1
rs17497828	1	67452322	MIER1	0.21	7.26E-06	Thyroid	67452317	67452325	miR-141-3p/200-3p
rs17497828	1	67452322	MIER1	0.25	8.38E-08	Artery_Aorta	67452317	67452325	miR-141-3p/200-3p
rs17497828	1	67452322	MIER1	0.10	1.85E-06	Whole_Blood	67452317	67452325	miR-141-3p/200-3p
rs17497828	1	67452322	MIER1	0.20	1.60E-08	Adipose_Subcutaneous	67452317	67452325	miR-141-3p/200-3p
rs17497828	1	67452322	MIER1	0.22	2.27E-10	Artery_Tibial	67452317	67452325	miR-141-3p/200-3p
rs17497828	1	67452322	MIER1	0.23	5.98E-05	Esophagus_Muscularis	67452317	67452325	miR-141-3p/200-3p
rs17497828	1	67452322	MIER1	0.21	7.86E-09	Cells_Transformed_fibroblasts	67452317	67452325	miR-141-3p/200-3p
rs1188952	1	91381679	ZNF644	-0.22	6.22E-06	Muscle_Skeletal	91381679	91381687	miR-186-5p
rs11165338	1	95658770	LOC101928118	-0.28	2.06E-07	Thyroid	95658764	95658772	miR-330-3p
rs11165338	1	95658770	LOC101928118	-0.20	1.91E-06	Artery_Aorta	95658764	95658772	miR-330-3p
rs8856	1	109605305	TAF13	0.24	1.23E-06	Thyroid	109605304	109605312	miR-374-5p/655-3p
rs8856	1	109605305	TAF13	0.24	3.49E-06	Adipose_Subcutaneous	109605304	109605312	miR-374-5p/655-3p
rs8856	1	109605305	TAF13	0.26	1.91E-05	Esophagus_Muscularis	109605304	109605312	miR-374-5p/655-3p
rs8856	1	109605305	TAF13	0.31	6.37E-12	Cells_Transformed_fibroblasts	109605304	109605312	miR-374-5p/655-3p
rs8856	1	109605305	TAF13	0.32	5.10E-09	Esophagus_Mucosa	109605304	109605312	miR-374-5p/655-3p
rs8856	1	109605305	TAF13	0.20	2.87E-05	Skin_Sun_Exposed_Lower_leg	109605304	109605312	miR-374-5p/655-3p
rs3762332	1	113002480	CTTNBP2NL	0.41	1.36E-05	Esophagus_Muscularis	113002478	113002486	miR-148-3p/152-3p
rs1053135	1	114634485	SYT6	-0.38	2.82E-07	Skin_Sun_Exposed_Lower_leg	114634485	114634493	miR-192-5p/215-5p
rs6683364	1	151746202	TDRKH	0.26	6.80E-08	Lung	151746201	151746209	miR-485-5p
rs12904	1	155106697	EFNA1	-0.34	4.96E-05	Brain_Cerebellum	155106694	155106702	miR-200-3p/429
rs28595322	1	155201993	GBA	-0.24	1.40E-06	Thyroid	155201993	155202001	miR-1-3p/206
rs28595322	1	155201993	GBA	0.29	6.16E-15	Whole_Blood	155201993	155202001	miR-1-3p/206
rs28595322	1	155201993	GBA	-0.19	7.48E-06	Nerve_Tibial	155201993	155202001	miR-1-3p/206
rs28595322	1	155201993	GBA	-0.35	4.85E-05	Pancreas	155201993	155202001	miR-1-3p/206
rs28595322	1	155201993	GBA	-0.58	1.89E-31	Esophagus_Mucosa	155201993	155202001	miR-1-3p/206
rs1045901	1	162498946	UHMK1	0.21	3.90E-12	Muscle_Skeletal	162498946	162498953	miR-203a-3p.1
rs1045901	1	162498946	UHMK1	-0.13	5.54E-06	Cells_Transformed_fibroblasts	162498946	162498953	miR-203a-3p.1
rs1046058	1	169822543	SCYL3	-0.42	6.66E-06	Testis	169822543	169822550	miR-219a-2-3p
rs1046058	1	169822543	SCYL3	-0.48	1.53E-05	Nerve_Tibial	169822543	169822550	miR-219a-2-3p
rs1046058	1	169822543	SCYL3	-0.27	5.89E-06	Skin_Sun_Exposed_Lower_leg	169822543	169822550	miR-219a-2-3p
rs1058741	1	174983633	MRPS14	0.21	5.69E-06	Muscle_Skeletal	174983632	174983639	miR-653-5p
rs2279681	1	201861016	SHISA4	0.27	1.65E-08	Nerve_Tibial	201861016	201861024	miR-150-5p
rs2279681	1	201861016	SHISA4	0.11	6.78E-05	Cells_Transformed_fibroblasts	201861016	201861024	miR-150-5p
rs2279681	1	201861016	SHISA4	0.26	2.73E-07	Skin_Sun_Exposed_Lower_leg	201861016	201861024	miR-150-5p
rs11807149	1	224564970	CNIH4	-0.46	2.38E-05	Muscle_Skeletal	224564964	224564972	miR-328-3p
rs62128674	2	26612465	SELENOI	0.23	6.38E-11	Muscle_Skeletal	26612465	26612473	miR-182-5p
rs17035884	2	47129927	MCFD2	-0.80	4.16E-08	Artery_Tibial	47129927	47129934	miR-200-3p/429
rs17035884	2	47129927	MCFD2	-0.52	4.01E-07	Nerve_Tibial	47129927	47129934	miR-200-3p/429
rs71423925	2	47132529	MCFD2	-0.47	4.68E-09	Thyroid	47132527	47132534	miR-33-5p
rs71423925	2	47132529	MCFD2	-0.82	3.52E-09	Artery_Aorta	47132527	47132534	miR-33-5p
rs71423925	2	47132529	MCFD2	-0.49	8.33E-08	Adipose_Subcutaneous	47132527	47132534	miR-33-5p
rs71423925	2	47132529	MCFD2	-0.81	2.95E-12	Artery_Tibial	47132527	47132534	miR-33-5p
rs71423925	2	47132529	MCFD2	-0.58	1.53E-05	Pancreas	47132527	47132534	miR-33-5p
rs71423925	2	47132529	MCFD2	-0.32	5.01E-06	Muscle_Skeletal	47132527	47132534	miR-33-5p
rs71423925	2	47132529	MCFD2	-0.42	2.88E-07	Skin_Sun_Exposed_Lower_leg	47132527	47132534	miR-33-5p
rs6722682	2	75907351	GCFC2	0.65	3.80E-09	Testis	75907350	75907358	miR-1-3p/206
rs6722682	2	75907351	GCFC2	0.44	3.12E-07	Artery_Aorta	75907350	75907358	miR-1-3p/206
rs6722682	2	75907351	GCFC2	0.35	1.38E-05	Esophagus_Muscularis	75907350	75907358	miR-1-3p/206
rs6722682	2	75907351	GCFC2	0.43	7.97E-19	Muscle_Skeletal	75907350	75907358	miR-1-3p/206
rs6722682	2	75907351	GCFC2	0.40	3.01E-06	Heart_Left_Ventricle	75907350	75907358	miR-1-3p/206
rs6722682	2	75907351	GCFC2	0.31	9.52E-08	Cells_Transformed_fibroblasts	75907350	75907358	miR-1-3p/206
rs6722682	2	75907351	GCFC2	0.31	3.57E-05	Adipose_Visceral_Omentum	75907350	75907358	miR-1-3p/206
rs1969260	2	85568810	RETSAT	0.30	6.66E-09	Whole_Blood	85568804	85568812	miR-138-5p
rs11547232	2	98273290	ACTR1B	0.27	6.73E-08	Artery_Tibial	98273290	98273298	miR-150-5p
rs11547232	2	98273290	ACTR1B	0.25	1.35E-05	Esophagus_Muscularis	98273290	98273298	miR-150-5p
rs1049137	2	113975110	PAX8	-0.55	4.53E-07	Testis	113975103	113975111	miR-144-3p
rs1049137	2	113975110	PAX8	-0.84	6.46E-06	Brain_Frontal_Cortex_BA9	113975103	113975111	miR-144-3p
rs1049137	2	113975110	PAX8	-0.93	1.42E-16	Artery_Aorta	113975103	113975111	miR-144-3p
rs1049137	2	113975110	PAX8	-0.63	1.62E-12	Whole_Blood	113975103	113975111	miR-144-3p
rs1049137	2	113975110	PAX8	-0.63	1.03E-09	Breast_Mammary_Tissue	113975103	113975111	miR-144-3p
rs1049137	2	113975110	PAX8	-0.67	1.09E-13	Adipose_Subcutaneous	113975103	113975111	miR-144-3p
rs1049137	2	113975110	PAX8	-0.66	1.21E-05	Heart_Atrial_Appendage	113975103	113975111	miR-144-3p
rs1049137	2	113975110	PAX8	-0.64	8.01E-07	Stomach	113975103	113975111	miR-144-3p
rs1049137	2	113975110	PAX8	-0.62	9.26E-11	Artery_Tibial	113975103	113975111	miR-144-3p
rs1049137	2	113975110	PAX8	-0.89	5.39E-15	Esophagus_Muscularis	113975103	113975111	miR-144-3p
rs1049137	2	113975110	PAX8	-0.80	1.01E-11	Nerve_Tibial	113975103	113975111	miR-144-3p
rs1049137	2	113975110	PAX8	-0.53	7.69E-11	Muscle_Skeletal	113975103	113975111	miR-144-3p
rs1049137	2	113975110	PAX8	-0.76	1.67E-07	Colon_Sigmoid	113975103	113975111	miR-144-3p
rs1049137	2	113975110	PAX8	-0.86	4.50E-06	Brain_Cortex	113975103	113975111	miR-144-3p
rs1049137	2	113975110	PAX8	-0.79	8.22E-12	Heart_Left_Ventricle	113975103	113975111	miR-144-3p
rs1049137	2	113975110	PAX8	-0.69	1.02E-11	Cells_Transformed_fibroblasts	113975103	113975111	miR-144-3p
rs1049137	2	113975110	PAX8	-0.73	6.75E-06	Ovary	113975103	113975111	miR-144-3p
rs1049137	2	113975110	PAX8	-0.75	1.70E-06	Artery_Coronary	113975103	113975111	miR-144-3p
rs1049137	2	113975110	PAX8	-0.60	4.56E-09	Adipose_Visceral_Omentum	113975103	113975111	miR-144-3p
rs1049137	2	113975110	PAX8	-0.67	1.53E-11	Esophagus_Mucosa	113975103	113975111	miR-144-3p
rs1049137	2	113975110	PAX8	-0.73	2.14E-11	Skin_Not_Sun_Exposed_Suprapubic	113975103	113975111	miR-144-3p
rs1049137	2	113975110	PAX8	-0.70	6.36E-13	Lung	113975103	113975111	miR-144-3p
rs1049137	2	113975110	PAX8	-0.62	1.38E-11	Skin_Sun_Exposed_Lower_leg	113975103	113975111	miR-144-3p
rs9644	2	120979322	TMEM185B	-0.41	2.48E-09	Testis	120979321	120979328	miR-377-3p
rs9644	2	120979322	TMEM185B	-0.23	3.21E-08	Artery_Aorta	120979321	120979328	miR-377-3p
rs9644	2	120979322	TMEM185B	-0.30	8.07E-08	Adipose_Subcutaneous	120979321	120979328	miR-377-3p
rs9644	2	120979322	TMEM185B	-0.26	2.71E-07	Artery_Tibial	120979321	120979328	miR-377-3p
rs9644	2	120979322	TMEM185B	-0.17	7.97E-05	Cells_Transformed_fibroblasts	120979321	120979328	miR-377-3p
rs9644	2	120979322	TMEM185B	-0.18	2.08E-06	Lung	120979321	120979328	miR-377-3p
rs1344641	2	170607841	PHOSPHO2-KLHL23	0.54	3.73E-07	Brain_Cerebellum	170607839	170607847	miR-196-5p
rs1344641	2	170607841	PHOSPHO2-KLHL23	0.45	8.60E-06	Brain_Cerebellar_Hemisphere	170607839	170607847	miR-196-5p
rs7510	2	183789649	NCKAP1	0.16	2.27E-05	Heart_Atrial_Appendage	183789643	183789650	miR-183-5p.1
rs7510	2	183789649	NCKAP1	0.11	6.30E-06	Muscle_Skeletal	183789643	183789650	miR-183-5p.1
rs2551949	2	208477852	METTL21A	0.34	6.99E-06	Artery_Aorta	208477846	208477853	miR-128-3p
rs2551949	2	208477852	METTL21A	0.29	2.29E-05	Stomach	208477846	208477853	miR-128-3p
rs2551949	2	208477852	METTL21A	0.32	3.19E-05	Colon_Transverse	208477846	208477853	miR-128-3p
rs2551949	2	208477852	METTL21A	0.53	8.21E-24	Cells_Transformed_fibroblasts	208477846	208477853	miR-128-3p
rs2551949	2	208477852	METTL21A	0.51	2.31E-11	Esophagus_Mucosa	208477846	208477853	miR-128-3p
rs2551949	2	208477852	METTL21A	0.34	5.10E-06	Skin_Not_Sun_Exposed_Suprapubic	208477846	208477853	miR-128-3p
rs2551949	2	208477852	METTL21A	0.34	6.99E-06	Artery_Aorta	208477846	208477853	miR-27-3p
rs2551949	2	208477852	METTL21A	0.29	2.29E-05	Stomach	208477846	208477853	miR-27-3p
rs2551949	2	208477852	METTL21A	0.32	3.19E-05	Colon_Transverse	208477846	208477853	miR-27-3p
rs2551949	2	208477852	METTL21A	0.53	8.21E-24	Cells_Transformed_fibroblasts	208477846	208477853	miR-27-3p
rs2551949	2	208477852	METTL21A	0.51	2.31E-11	Esophagus_Mucosa	208477846	208477853	miR-27-3p
rs2551949	2	208477852	METTL21A	0.34	5.10E-06	Skin_Not_Sun_Exposed_Suprapubic	208477846	208477853	miR-27-3p
rs8656	2	223427272	SGPP2	-0.22	6.84E-06	Heart_Left_Ventricle	223427266	223427274	miR-101-3p.1
rs8656	2	223427272	SGPP2	-0.24	2.99E-07	Brain_Nucleus_accumbens_basal_ganglia	223427266	223427274	miR-101-3p.1
rs1056801	2	242292307	2002-09-01	-0.38	6.16E-06	Thyroid	242292300	242292308	miR-17-5p/20-5p/93-5p/106-5p/519-3p
rs2953	3	41281388	CTNNB1	-0.14	2.06E-07	Testis	41281384	41281392	miR-599
rs1464569	3	49460350	NICN1	0.46	1.34E-30	Thyroid	49460343	49460351	miR-532-3p
rs1464569	3	49460350	NICN1	0.26	3.68E-10	Artery_Aorta	49460343	49460351	miR-532-3p
rs1464569	3	49460350	NICN1	0.18	2.25E-06	Breast_Mammary_Tissue	49460343	49460351	miR-532-3p
rs1464569	3	49460350	NICN1	0.29	1.00E-11	Adipose_Subcutaneous	49460343	49460351	miR-532-3p
rs1464569	3	49460350	NICN1	0.21	3.50E-06	Stomach	49460343	49460351	miR-532-3p
rs1464569	3	49460350	NICN1	0.24	1.05E-12	Artery_Tibial	49460343	49460351	miR-532-3p
rs1464569	3	49460350	NICN1	0.17	1.47E-04	Colon_Transverse	49460343	49460351	miR-532-3p
rs1464569	3	49460350	NICN1	0.16	2.13E-05	Esophagus_Muscularis	49460343	49460351	miR-532-3p
rs1464569	3	49460350	NICN1	0.24	5.88E-11	Nerve_Tibial	49460343	49460351	miR-532-3p
rs1464569	3	49460350	NICN1	0.33	2.80E-05	Prostate	49460343	49460351	miR-532-3p
rs1464569	3	49460350	NICN1	0.21	1.81E-09	Muscle_Skeletal	49460343	49460351	miR-532-3p
rs1464569	3	49460350	NICN1	-0.24	3.91E-05	Brain_Cortex	49460343	49460351	miR-532-3p
rs1464569	3	49460350	NICN1	0.15	1.46E-06	Cells_Transformed_fibroblasts	49460343	49460351	miR-532-3p
rs1464569	3	49460350	NICN1	0.22	9.77E-05	Adipose_Visceral_Omentum	49460343	49460351	miR-532-3p
rs1464569	3	49460350	NICN1	0.25	9.44E-08	Esophagus_Mucosa	49460343	49460351	miR-532-3p
rs1464569	3	49460350	NICN1	0.24	5.33E-06	Skin_Not_Sun_Exposed_Suprapubic	49460343	49460351	miR-532-3p
rs1464569	3	49460350	NICN1	0.22	2.41E-10	Lung	49460343	49460351	miR-532-3p
rs1464569	3	49460350	NICN1	0.20	1.81E-06	Skin_Sun_Exposed_Lower_leg	49460343	49460351	miR-532-3p
rs11626	3	52873984	TMEM110-MUSTN1	-0.39	7.44E-06	Thyroid	52873978	52873986	miR-141-3p/200-3p
rs11626	3	52873984	TMEM110-MUSTN1	-0.48	1.88E-06	Testis	52873978	52873986	miR-141-3p/200-3p
rs11626	3	52873984	TMEM110-MUSTN1	-0.37	9.09E-06	Nerve_Tibial	52873978	52873986	miR-141-3p/200-3p
rs17289035	3	57125424	IL17RD	0.28	6.22E-08	Lung	57125424	57125431	miR-17-5p/20-5p/93-5p/106-5p/519-3p
rs56135778	3	57613454	PDE12	-0.45	6.59E-05	Testis	57613452	57613459	miR-653-5p
rs56135778	3	57613454	PDE12	0.16	3.14E-05	Whole_Blood	57613452	57613459	miR-653-5p
rs56135778	3	57613454	PDE12	-0.45	6.59E-05	Testis	57613452	57613460	miR-494-3p
rs56135778	3	57613454	PDE12	0.16	3.14E-05	Whole_Blood	57613452	57613460	miR-494-3p
rs6551275	3	88192423	CGGBP1	0.19	5.75E-05	Adipose_Subcutaneous	88192423	88192431	miR-153-3p
rs6551275	3	88192423	CGGBP1	-0.17	7.79E-05	Muscle_Skeletal	88192423	88192431	miR-153-3p
rs6551275	3	88192423	CGGBP1	0.17	1.71E-05	Muscle_Skeletal	88192423	88192431	miR-153-3p
rs6551275	3	88192423	CGGBP1	-0.30	4.04E-05	Heart_Left_Ventricle	88192423	88192431	miR-153-3p
rs6551275	3	88192423	CGGBP1	-0.23	1.34E-08	Cells_Transformed_fibroblasts	88192423	88192431	miR-153-3p
rs17270986	3	98518072	DCBLD2	0.24	9.15E-06	Artery_Tibial	98518066	98518073	miR-411-5p.2
rs4646750	3	125826003	ALDH1L1-AS1	0.63	2.41E-05	Artery_Aorta	125825998	125826005	miR-143-3p
rs56890907	3	196673831	PIGZ	0.58	9.82E-06	Adipose_Subcutaneous	196673831	196673839	miR-9-5p
rs2280293	3	196729081	MFI2-AS1	0.75	6.72E-07	Brain_Anterior_cingulate_cortex_BA24	196729077	196729084	miR-214-5p
rs17164985	4	762285	PCGF3	0.62	1.94E-09	Thyroid	762285	762292	miR-802
rs17164985	4	762285	PCGF3	0.49	6.21E-05	Testis	762285	762292	miR-802
rs17164985	4	762285	PCGF3	1.02	1.01E-06	Small_Intestine_Terminal_Ileum	762285	762292	miR-802
rs17164985	4	762285	PCGF3	0.78	4.62E-09	Artery_Aorta	762285	762292	miR-802
rs17164985	4	762285	PCGF3	0.59	1.29E-13	Whole_Blood	762285	762292	miR-802
rs17164985	4	762285	PCGF3	0.66	7.92E-06	Breast_Mammary_Tissue	762285	762292	miR-802
rs17164985	4	762285	PCGF3	0.68	8.15E-09	Adipose_Subcutaneous	762285	762292	miR-802
rs17164985	4	762285	PCGF3	0.54	1.89E-06	Heart_Atrial_Appendage	762285	762292	miR-802
rs17164985	4	762285	PCGF3	0.80	6.38E-08	Stomach	762285	762292	miR-802
rs17164985	4	762285	PCGF3	0.58	8.11E-10	Artery_Tibial	762285	762292	miR-802
rs17164985	4	762285	PCGF3	0.81	3.24E-09	Colon_Transverse	762285	762292	miR-802
rs17164985	4	762285	PCGF3	0.74	2.96E-08	Esophagus_Muscularis	762285	762292	miR-802
rs17164985	4	762285	PCGF3	0.98	2.52E-10	Nerve_Tibial	762285	762292	miR-802
rs17164985	4	762285	PCGF3	0.99	5.15E-07	Prostate	762285	762292	miR-802
rs17164985	4	762285	PCGF3	0.94	2.90E-06	Pancreas	762285	762292	miR-802
rs17164985	4	762285	PCGF3	0.47	3.62E-07	Muscle_Skeletal	762285	762292	miR-802
rs17164985	4	762285	PCGF3	0.67	1.91E-07	Colon_Sigmoid	762285	762292	miR-802
rs17164985	4	762285	PCGF3	0.81	7.98E-08	Esophagus_Gastroesophageal_Junction	762285	762292	miR-802
rs17164985	4	762285	PCGF3	0.45	8.99E-06	Heart_Left_Ventricle	762285	762292	miR-802
rs17164985	4	762285	PCGF3	0.55	3.58E-17	Cells_Transformed_fibroblasts	762285	762292	miR-802
rs17164985	4	762285	PCGF3	0.96	2.35E-09	Ovary	762285	762292	miR-802
rs17164985	4	762285	PCGF3	0.92	1.31E-09	Adipose_Visceral_Omentum	762285	762292	miR-802
rs17164985	4	762285	PCGF3	0.84	1.20E-13	Esophagus_Mucosa	762285	762292	miR-802
rs17164985	4	762285	PCGF3	0.59	5.88E-09	Skin_Not_Sun_Exposed_Suprapubic	762285	762292	miR-802
rs17164985	4	762285	PCGF3	0.83	7.85E-12	Lung	762285	762292	miR-802
rs17164985	4	762285	PCGF3	0.49	4.83E-07	Skin_Sun_Exposed_Lower_leg	762285	762292	miR-802
rs7684560	4	17625895	MED28	0.75	9.96E-08	Thyroid	17625893	17625900	miR-196-5p
rs7684560	4	17625895	MED28	0.65	6.07E-06	Breast_Mammary_Tissue	17625893	17625900	miR-196-5p
rs7684560	4	17625895	MED28	1.06	2.88E-08	Adipose_Subcutaneous	17625893	17625900	miR-196-5p
rs7684560	4	17625895	MED28	0.79	2.64E-08	Artery_Tibial	17625893	17625900	miR-196-5p
rs7684560	4	17625895	MED28	1.01	2.76E-07	Esophagus_Muscularis	17625893	17625900	miR-196-5p
rs7684560	4	17625895	MED28	0.98	1.64E-08	Nerve_Tibial	17625893	17625900	miR-196-5p
rs7684560	4	17625895	MED28	1.16	9.96E-07	Pancreas	17625893	17625900	miR-196-5p
rs7684560	4	17625895	MED28	0.99	2.01E-10	Cells_Transformed_fibroblasts	17625893	17625900	miR-196-5p
rs7684560	4	17625895	MED28	1.01	1.63E-06	Esophagus_Mucosa	17625893	17625900	miR-196-5p
rs7684560	4	17625895	MED28	1.06	2.83E-07	Skin_Not_Sun_Exposed_Suprapubic	17625893	17625900	miR-196-5p
rs7684560	4	17625895	MED28	0.94	2.39E-09	Skin_Sun_Exposed_Lower_leg	17625893	17625900	miR-196-5p
rs7684560	4	17625895	MED28	0.75	9.96E-08	Thyroid	17625894	17625902	let-7-5p/98-5p
rs7684560	4	17625895	MED28	0.65	6.07E-06	Breast_Mammary_Tissue	17625894	17625902	let-7-5p/98-5p
rs7684560	4	17625895	MED28	1.06	2.88E-08	Adipose_Subcutaneous	17625894	17625902	let-7-5p/98-5p
rs7684560	4	17625895	MED28	0.79	2.64E-08	Artery_Tibial	17625894	17625902	let-7-5p/98-5p
rs7684560	4	17625895	MED28	1.01	2.76E-07	Esophagus_Muscularis	17625894	17625902	let-7-5p/98-5p
rs7684560	4	17625895	MED28	0.98	1.64E-08	Nerve_Tibial	17625894	17625902	let-7-5p/98-5p
rs7684560	4	17625895	MED28	1.16	9.96E-07	Pancreas	17625894	17625902	let-7-5p/98-5p
rs7684560	4	17625895	MED28	0.99	2.01E-10	Cells_Transformed_fibroblasts	17625894	17625902	let-7-5p/98-5p
rs7684560	4	17625895	MED28	1.01	1.63E-06	Esophagus_Mucosa	17625894	17625902	let-7-5p/98-5p
rs7684560	4	17625895	MED28	1.06	2.83E-07	Skin_Not_Sun_Exposed_Suprapubic	17625894	17625902	let-7-5p/98-5p
rs7684560	4	17625895	MED28	0.94	2.39E-09	Skin_Sun_Exposed_Lower_leg	17625894	17625902	let-7-5p/98-5p
rs16859227	4	46250605	GABRA2	0.27	1.58E-05	Nerve_Tibial	46250599	46250606	miR-330-3p
rs6840	4	83551007	SCD5	0.22	5.75E-07	Cells_Transformed_fibroblasts	83551006	83551013	miR-221-3p/222-3p
rs958	4	86937874	MAPK10	0.42	3.73E-09	Brain_Caudate_basal_ganglia	86937871	86937878	miR-125-5p
rs958	4	86937874	MAPK10	0.42	3.73E-09	Brain_Caudate_basal_ganglia	86937874	86937881	miR-1224-5p
rs17703261	4	88058337	AFF1	-0.83	2.12E-07	Brain_Cerebellum	88058331	88058339	miR-19-3p
rs17703261	4	88058337	AFF1	-0.35	3.35E-09	Esophagus_Muscularis	88058331	88058339	miR-19-3p
rs1434536	4	96075965	BMPR1B	0.35	2.74E-07	Heart_Left_Ventricle	96075964	96075972	miR-125-5p
rs2162449	4	96079079	BMPR1B	-0.30	2.62E-05	Thyroid	96079077	96079085	miR-203a-3p.1
rs1042279	4	111483133	ENPEP	0.50	3.77E-12	Muscle_Skeletal	111483127	111483135	miR-133a-3p.1
rs1042279	4	111483133	ENPEP	0.50	3.77E-12	Muscle_Skeletal	111483128	111483135	miR-133a-3p.2/133b
rs145521720	4	113108802	C4orf32	-0.46	4.09E-08	Thyroid	113108796	113108804	miR-29-3p
rs145521720	4	113108802	C4orf32	-0.79	2.47E-06	Adrenal_Gland	113108796	113108804	miR-29-3p
rs145521720	4	113108802	C4orf32	-0.31	9.44E-06	Artery_Tibial	113108796	113108804	miR-29-3p
rs145521720	4	113108802	C4orf32	-0.40	3.44E-06	Esophagus_Muscularis	113108796	113108804	miR-29-3p
rs145521720	4	113108802	C4orf32	-0.30	1.65E-06	Nerve_Tibial	113108796	113108804	miR-29-3p
rs145521720	4	113108802	C4orf32	-0.40	1.28E-10	Muscle_Skeletal	113108796	113108804	miR-29-3p
rs145521720	4	113108802	C4orf32	-0.34	1.74E-14	Cells_Transformed_fibroblasts	113108796	113108804	miR-29-3p
rs145521720	4	113108802	C4orf32	-0.33	3.96E-08	Lung	113108796	113108804	miR-29-3p
rs72684019	4	121951307	NDNF	-0.38	2.62E-07	Testis	121951307	121951314	miR-488-3p
rs17017380	4	144142601	USP38	0.37	1.78E-05	Thyroid	144142599	144142606	miR-495-3p
rs1071738	4	169849389	CBR4	-0.21	8.80E-06	Thyroid	169849385	169849393	miR-182-5p
rs1071738	4	169849389	CBR4	-0.25	1.71E-06	Testis	169849385	169849393	miR-182-5p
rs1071738	4	169849389	CBR4	-0.27	3.50E-09	Adipose_Subcutaneous	169849385	169849393	miR-182-5p
rs1071738	4	169849389	CBR4	-0.25	4.12E-06	Heart_Atrial_Appendage	169849385	169849393	miR-182-5p
rs1071738	4	169849389	CBR4	-0.21	4.34E-06	Artery_Tibial	169849385	169849393	miR-182-5p
rs1071738	4	169849389	CBR4	-0.18	4.00E-05	Nerve_Tibial	169849385	169849393	miR-182-5p
rs1071738	4	169849389	CBR4	-0.29	1.12E-14	Muscle_Skeletal	169849385	169849393	miR-182-5p
rs1071738	4	169849389	CBR4	-0.19	1.11E-06	Heart_Left_Ventricle	169849385	169849393	miR-182-5p
rs1071738	4	169849389	CBR4	-0.46	1.13E-07	Cells_EBV-transformed_lymphocytes	169849385	169849393	miR-182-5p
rs1071738	4	169849389	CBR4	-0.29	4.16E-06	Adipose_Visceral_Omentum	169849385	169849393	miR-182-5p
rs1071738	4	169849389	CBR4	-0.30	7.01E-12	Skin_Sun_Exposed_Lower_leg	169849385	169849393	miR-182-5p
rs35327819	5	49692630	EMB	-0.42	1.59E-08	Thyroid	49692626	49692634	miR-142-3p.2
rs35327819	5	49692630	EMB	-0.17	1.13E-05	Whole_Blood	49692626	49692634	miR-142-3p.2
rs35327819	5	49692630	EMB	-0.20	1.13E-05	Adipose_Subcutaneous	49692626	49692634	miR-142-3p.2
rs35327819	5	49692630	EMB	-0.26	1.01E-05	Esophagus_Muscularis	49692626	49692634	miR-142-3p.2
rs35327819	5	49692630	EMB	-0.52	4.45E-08	Heart_Left_Ventricle	49692626	49692634	miR-142-3p.2
rs35327819	5	49692630	EMB	-0.25	5.01E-05	Esophagus_Mucosa	49692626	49692634	miR-142-3p.2
rs35327819	5	49692630	EMB	-0.30	4.81E-07	Skin_Sun_Exposed_Lower_leg	49692626	49692634	miR-142-3p.2
rs4030567	5	49695048	EMB	-0.40	1.51E-10	Thyroid	49695048	49695055	miR-320
rs4030567	5	49695048	EMB	-0.20	7.50E-10	Whole_Blood	49695048	49695055	miR-320
rs4030567	5	49695048	EMB	-0.16	5.64E-05	Adipose_Subcutaneous	49695048	49695055	miR-320
rs4030567	5	49695048	EMB	0.45	1.90E-06	Adrenal_Gland	49695048	49695055	miR-320
rs4030567	5	49695048	EMB	-0.19	1.41E-04	Esophagus_Muscularis	49695048	49695055	miR-320
rs4030567	5	49695048	EMB	-0.23	1.11E-05	Esophagus_Mucosa	49695048	49695055	miR-320
rs4030567	5	49695048	EMB	-0.28	1.27E-07	Skin_Sun_Exposed_Lower_leg	49695048	49695055	miR-320
rs1047483	5	52249612	ITGA1	-0.27	9.94E-08	Thyroid	52249612	52249620	miR-377-3p
rs1047483	5	52249612	ITGA1	-0.26	3.75E-05	Whole_Blood	52249612	52249620	miR-377-3p
rs62357176	5	52254485	ITGA1	-0.28	1.46E-05	Whole_Blood	52254480	52254487	miR-27-3p
rs10064715	5	63665861	RNF180	-0.25	1.40E-06	Thyroid	63665857	63665864	miR-130-3p/301-3p/454-3p
rs10064715	5	63665861	RNF180	-0.38	4.47E-06	Testis	63665857	63665864	miR-130-3p/301-3p/454-3p
rs10064715	5	63665861	RNF180	-0.19	3.93E-06	Adipose_Subcutaneous	63665857	63665864	miR-130-3p/301-3p/454-3p
rs10064715	5	63665861	RNF180	-0.24	3.79E-06	Nerve_Tibial	63665857	63665864	miR-130-3p/301-3p/454-3p
rs32964	5	80175797	MSH3	-0.20	4.65E-06	Muscle_Skeletal	80175797	80175804	miR-505-3p.1
rs13857	5	100143084	ST8SIA4	0.22	4.67E-06	Nerve_Tibial	100143084	100143091	miR-103-3p/107
rs8488	5	102538752	PPIP5K2	-0.17	1.07E-05	Thyroid	102538751	102538759	miR-181-5p
rs8488	5	102538752	PPIP5K2	-0.25	5.16E-09	Artery_Aorta	102538751	102538759	miR-181-5p
rs8488	5	102538752	PPIP5K2	-0.29	1.67E-34	Whole_Blood	102538751	102538759	miR-181-5p
rs8488	5	102538752	PPIP5K2	-0.32	4.33E-06	Pituitary	102538751	102538759	miR-181-5p
rs8488	5	102538752	PPIP5K2	-0.37	6.28E-15	Adipose_Subcutaneous	102538751	102538759	miR-181-5p
rs8488	5	102538752	PPIP5K2	-0.69	6.37E-10	Adrenal_Gland	102538751	102538759	miR-181-5p
rs8488	5	102538752	PPIP5K2	-0.24	4.08E-05	Stomach	102538751	102538759	miR-181-5p
rs8488	5	102538752	PPIP5K2	-0.22	2.23E-08	Artery_Tibial	102538751	102538759	miR-181-5p
rs8488	5	102538752	PPIP5K2	-0.28	7.18E-08	Esophagus_Muscularis	102538751	102538759	miR-181-5p
rs8488	5	102538752	PPIP5K2	-0.27	1.59E-12	Nerve_Tibial	102538751	102538759	miR-181-5p
rs8488	5	102538752	PPIP5K2	0.45	1.81E-07	Spleen	102538751	102538759	miR-181-5p
rs8488	5	102538752	PPIP5K2	-0.27	4.16E-05	Colon_Sigmoid	102538751	102538759	miR-181-5p
rs8488	5	102538752	PPIP5K2	0.48	1.56E-10	Cells_EBV-transformed_lymphocytes	102538751	102538759	miR-181-5p
rs6892784	5	112349297	DCP2	-0.26	2.04E-06	Thyroid	112349291	112349298	miR-494-3p
rs6892784	5	112349297	DCP2	-0.31	5.11E-11	Adipose_Subcutaneous	112349291	112349298	miR-494-3p
rs6892784	5	112349297	DCP2	-0.30	3.29E-06	Heart_Atrial_Appendage	112349291	112349298	miR-494-3p
rs6892784	5	112349297	DCP2	-0.26	2.02E-05	Esophagus_Muscularis	112349291	112349298	miR-494-3p
rs6892784	5	112349297	DCP2	-0.46	5.23E-12	Nerve_Tibial	112349291	112349298	miR-494-3p
rs6892784	5	112349297	DCP2	-0.55	3.45E-08	Pancreas	112349291	112349298	miR-494-3p
rs6892784	5	112349297	DCP2	-0.41	7.34E-07	Esophagus_Gastroesophageal_Junction	112349291	112349298	miR-494-3p
rs6892784	5	112349297	DCP2	-0.29	1.83E-07	Skin_Not_Sun_Exposed_Suprapubic	112349291	112349298	miR-494-3p
rs6892784	5	112349297	DCP2	-0.25	5.24E-08	Skin_Sun_Exposed_Lower_leg	112349291	112349298	miR-494-3p
rs371275912	5	134670500	H2AFY	-0.26	4.89E-05	Whole_Blood	134670500	134670507	miR-493-3p
rs371275912	5	134670500	H2AFY	-0.43	2.28E-05	Artery_Tibial	134670500	134670507	miR-493-3p
rs6848	5	140086062	ZMAT2	0.18	1.47E-06	Testis	140086062	140086069	miR-653-5p
rs6848	5	140086062	ZMAT2	0.21	5.85E-05	Adipose_Subcutaneous	140086062	140086069	miR-653-5p
rs6848	5	140086062	ZMAT2	0.19	3.55E-05	Esophagus_Mucosa	140086062	140086069	miR-653-5p
rs6848	5	140086062	ZMAT2	0.33	2.77E-11	Skin_Sun_Exposed_Lower_leg	140086062	140086069	miR-653-5p
rs6868379	5	143538666	YIPF5	-0.18	8.31E-05	Thyroid	143538659	143538667	miR-374-5p/655-3p
rs6868379	5	143538666	YIPF5	-0.53	2.08E-35	Whole_Blood	143538659	143538667	miR-374-5p/655-3p
rs6868379	5	143538666	YIPF5	-0.37	3.70E-06	Breast_Mammary_Tissue	143538659	143538667	miR-374-5p/655-3p
rs6868379	5	143538666	YIPF5	-0.39	8.03E-10	Adipose_Subcutaneous	143538659	143538667	miR-374-5p/655-3p
rs6868379	5	143538666	YIPF5	-0.37	1.02E-13	Artery_Tibial	143538659	143538667	miR-374-5p/655-3p
rs6868379	5	143538666	YIPF5	-0.35	4.04E-06	Colon_Transverse	143538659	143538667	miR-374-5p/655-3p
rs6868379	5	143538666	YIPF5	-0.23	1.56E-07	Cells_Transformed_fibroblasts	143538659	143538667	miR-374-5p/655-3p
rs6868379	5	143538666	YIPF5	-0.56	9.61E-08	Cells_EBV-transformed_lymphocytes	143538659	143538667	miR-374-5p/655-3p
rs6868379	5	143538666	YIPF5	-0.43	3.77E-16	Esophagus_Mucosa	143538659	143538667	miR-374-5p/655-3p
rs6868379	5	143538666	YIPF5	-0.36	9.94E-07	Skin_Not_Sun_Exposed_Suprapubic	143538659	143538667	miR-374-5p/655-3p
rs6868379	5	143538666	YIPF5	-0.18	1.56E-08	Lung	143538659	143538667	miR-374-5p/655-3p
rs6868379	5	143538666	YIPF5	-0.35	3.10E-10	Skin_Sun_Exposed_Lower_leg	143538659	143538667	miR-374-5p/655-3p
rs1128287	5	176728458	RAB24	0.72	2.63E-07	Cells_EBV-transformed_lymphocytes	176728458	176728465	miR-128-3p
rs9261288	6	30037353	PPP1R11	0.86	1.10E-05	Testis	30037346	30037354	miR-34-5p/449-5p
rs9261288	6	30037353	PPP1R11	0.86	1.10E-05	Testis	30037349	30037356	miR-182-5p
rs9261288	6	30037353	PPP1R11	0.86	1.10E-05	Testis	30037349	30037356	miR-96-5p/1271-5p
rs805267	6	31639757	LY6G5B	-0.37	2.47E-08	Thyroid	31639752	31639759	miR-487-3p
rs805267	6	31639757	LY6G5B	-0.75	2.90E-06	Testis	31639752	31639759	miR-487-3p
rs805267	6	31639757	LY6G5B	-0.28	2.10E-05	Whole_Blood	31639752	31639759	miR-487-3p
rs805267	6	31639757	LY6G5B	-0.51	2.12E-05	Stomach	31639752	31639759	miR-487-3p
rs805267	6	31639757	LY6G5B	-0.29	3.09E-06	Artery_Tibial	31639752	31639759	miR-487-3p
rs805267	6	31639757	LY6G5B	-0.32	4.22E-07	Nerve_Tibial	31639752	31639759	miR-487-3p
rs805267	6	31639757	LY6G5B	-0.41	4.23E-06	Heart_Left_Ventricle	31639752	31639759	miR-487-3p
rs805267	6	31639757	LY6G5B	-0.41	2.41E-05	Cells_Transformed_fibroblasts	31639752	31639759	miR-487-3p
rs805267	6	31639757	LY6G5B	-0.50	4.33E-06	Esophagus_Mucosa	31639752	31639759	miR-487-3p
rs9272934	6	32611021	HLA-DQA1	-0.73	1.83E-17	Thyroid	32611015	32611023	miR-137
rs9272934	6	32611021	HLA-DQA1	-0.81	2.90E-10	Testis	32611015	32611023	miR-137
rs9272934	6	32611021	HLA-DQA1	-0.65	8.91E-13	Artery_Aorta	32611015	32611023	miR-137
rs9272934	6	32611021	HLA-DQA1	-1.02	5.63E-08	Vagina	32611015	32611023	miR-137
rs9272934	6	32611021	HLA-DQA1	-0.67	4.09E-28	Whole_Blood	32611015	32611023	miR-137
rs9272934	6	32611021	HLA-DQA1	-0.81	1.41E-16	Breast_Mammary_Tissue	32611015	32611023	miR-137
rs9272934	6	32611021	HLA-DQA1	-0.78	2.39E-09	Pituitary	32611015	32611023	miR-137
rs9272934	6	32611021	HLA-DQA1	-0.72	7.31E-22	Adipose_Subcutaneous	32611015	32611023	miR-137
rs9272934	6	32611021	HLA-DQA1	-0.91	1.23E-12	Adrenal_Gland	32611015	32611023	miR-137
rs9272934	6	32611021	HLA-DQA1	-0.88	9.91E-17	Heart_Atrial_Appendage	32611015	32611023	miR-137
rs9272934	6	32611021	HLA-DQA1	-0.75	1.54E-11	Stomach	32611015	32611023	miR-137
rs9272934	6	32611021	HLA-DQA1	-0.70	4.20E-07	Brain_Caudate_basal_ganglia	32611015	32611023	miR-137
rs9272934	6	32611021	HLA-DQA1	-0.68	2.52E-16	Artery_Tibial	32611015	32611023	miR-137
rs9272934	6	32611021	HLA-DQA1	-0.72	1.51E-12	Colon_Transverse	32611015	32611023	miR-137
rs9272934	6	32611021	HLA-DQA1	-0.89	9.19E-18	Esophagus_Muscularis	32611015	32611023	miR-137
rs9272934	6	32611021	HLA-DQA1	-0.82	5.15E-11	Liver	32611015	32611023	miR-137
rs9272934	6	32611021	HLA-DQA1	-0.78	8.40E-17	Nerve_Tibial	32611015	32611023	miR-137
rs9272934	6	32611021	HLA-DQA1	-0.77	4.84E-06	Prostate	32611015	32611023	miR-137
rs9272934	6	32611021	HLA-DQA1	-0.73	8.02E-10	Pancreas	32611015	32611023	miR-137
rs9272934	6	32611021	HLA-DQA1	-0.80	5.45E-27	Muscle_Skeletal	32611015	32611023	miR-137
rs9272934	6	32611021	HLA-DQA1	-0.90	1.14E-07	Spleen	32611015	32611023	miR-137
rs9272934	6	32611021	HLA-DQA1	-0.97	6.88E-15	Colon_Sigmoid	32611015	32611023	miR-137
rs9272934	6	32611021	HLA-DQA1	-0.90	4.64E-14	Esophagus_Gastroesophageal_Junction	32611015	32611023	miR-137
rs9272934	6	32611021	HLA-DQA1	-0.89	2.41E-14	Heart_Left_Ventricle	32611015	32611023	miR-137
rs9272934	6	32611021	HLA-DQA1	-1.02	3.11E-08	Uterus	32611015	32611023	miR-137
rs9272934	6	32611021	HLA-DQA1	-0.82	8.77E-07	Ovary	32611015	32611023	miR-137
rs9272934	6	32611021	HLA-DQA1	-0.74	1.30E-07	Cells_EBV-transformed_lymphocytes	32611015	32611023	miR-137
rs9272934	6	32611021	HLA-DQA1	-0.82	1.84E-10	Artery_Coronary	32611015	32611023	miR-137
rs9272934	6	32611021	HLA-DQA1	-0.88	4.08E-18	Adipose_Visceral_Omentum	32611015	32611023	miR-137
rs9272934	6	32611021	HLA-DQA1	-0.78	2.79E-06	Brain_Cerebellar_Hemisphere	32611015	32611023	miR-137
rs9272934	6	32611021	HLA-DQA1	-0.79	3.98E-17	Esophagus_Mucosa	32611015	32611023	miR-137
rs9272934	6	32611021	HLA-DQA1	-0.72	1.82E-14	Skin_Not_Sun_Exposed_Suprapubic	32611015	32611023	miR-137
rs9272934	6	32611021	HLA-DQA1	-0.80	5.15E-22	Lung	32611015	32611023	miR-137
rs9272934	6	32611021	HLA-DQA1	-0.79	1.90E-21	Skin_Sun_Exposed_Lower_leg	32611015	32611023	miR-137
rs1768	6	32627818	HLA-DQB1-AS1	-0.53	1.34E-06	Thyroid	32627816	32627824	miR-148-3p/152-3p
rs1768	6	32627818	HLA-DQB1-AS1	-0.55	3.49E-06	Thyroid	32627816	32627824	miR-148-3p/152-3p
rs1768	6	32627818	HLA-DQB1-AS1	-0.67	9.75E-05	Testis	32627816	32627824	miR-148-3p/152-3p
rs1768	6	32627818	HLA-DQB1-AS1	-0.93	5.24E-07	Small_Intestine_Terminal_Ileum	32627816	32627824	miR-148-3p/152-3p
rs1768	6	32627818	HLA-DQB1-AS1	-0.55	5.55E-06	Artery_Aorta	32627816	32627824	miR-148-3p/152-3p
rs1768	6	32627818	HLA-DQB1-AS1	-0.50	3.34E-05	Artery_Aorta	32627816	32627824	miR-148-3p/152-3p
rs1768	6	32627818	HLA-DQB1-AS1	-0.74	1.58E-15	Whole_Blood	32627816	32627824	miR-148-3p/152-3p
rs1768	6	32627818	HLA-DQB1-AS1	-0.69	3.88E-12	Whole_Blood	32627816	32627824	miR-148-3p/152-3p
rs1768	6	32627818	HLA-DQB1-AS1	-0.64	1.98E-05	Breast_Mammary_Tissue	32627816	32627824	miR-148-3p/152-3p
rs1768	6	32627818	HLA-DQB1-AS1	-0.67	2.18E-06	Breast_Mammary_Tissue	32627816	32627824	miR-148-3p/152-3p
rs1768	6	32627818	HLA-DQB1-AS1	-0.80	2.85E-13	Adipose_Subcutaneous	32627816	32627824	miR-148-3p/152-3p
rs1768	6	32627818	HLA-DQB1-AS1	-0.67	3.04E-09	Adipose_Subcutaneous	32627816	32627824	miR-148-3p/152-3p
rs1768	6	32627818	HLA-DQB1-AS1	-0.68	1.54E-05	Heart_Atrial_Appendage	32627816	32627824	miR-148-3p/152-3p
rs1768	6	32627818	HLA-DQB1-AS1	-0.79	2.22E-08	Stomach	32627816	32627824	miR-148-3p/152-3p
rs1768	6	32627818	HLA-DQB1-AS1	-0.72	3.14E-07	Stomach	32627816	32627824	miR-148-3p/152-3p
rs1768	6	32627818	HLA-DQB1-AS1	-0.64	2.99E-09	Artery_Tibial	32627816	32627824	miR-148-3p/152-3p
rs1768	6	32627818	HLA-DQB1-AS1	-0.64	1.40E-08	Artery_Tibial	32627816	32627824	miR-148-3p/152-3p
rs1768	6	32627818	HLA-DQB1-AS1	-0.61	3.52E-05	Colon_Transverse	32627816	32627824	miR-148-3p/152-3p
rs1768	6	32627818	HLA-DQB1-AS1	-0.65	5.04E-06	Colon_Transverse	32627816	32627824	miR-148-3p/152-3p
rs1768	6	32627818	HLA-DQB1-AS1	-0.71	4.21E-09	Esophagus_Muscularis	32627816	32627824	miR-148-3p/152-3p
rs1768	6	32627818	HLA-DQB1-AS1	-0.63	1.08E-06	Esophagus_Muscularis	32627816	32627824	miR-148-3p/152-3p
rs1768	6	32627818	HLA-DQB1-AS1	-0.72	3.93E-11	Nerve_Tibial	32627816	32627824	miR-148-3p/152-3p
rs1768	6	32627818	HLA-DQB1-AS1	-0.75	7.31E-11	Nerve_Tibial	32627816	32627824	miR-148-3p/152-3p
rs1768	6	32627818	HLA-DQB1-AS1	-0.65	3.63E-05	Pancreas	32627816	32627824	miR-148-3p/152-3p
rs1768	6	32627818	HLA-DQB1-AS1	-0.54	1.28E-06	Muscle_Skeletal	32627816	32627824	miR-148-3p/152-3p
rs1768	6	32627818	HLA-DQB1-AS1	-0.76	2.91E-12	Muscle_Skeletal	32627816	32627824	miR-148-3p/152-3p
rs1768	6	32627818	HLA-DQB1-AS1	-0.79	4.90E-06	Spleen	32627816	32627824	miR-148-3p/152-3p
rs1768	6	32627818	HLA-DQB1-AS1	-0.57	8.89E-06	Heart_Left_Ventricle	32627816	32627824	miR-148-3p/152-3p
rs1768	6	32627818	HLA-DQB1-AS1	-0.64	6.96E-06	Heart_Left_Ventricle	32627816	32627824	miR-148-3p/152-3p
rs1768	6	32627818	HLA-DQB1-AS1	-0.87	1.41E-06	Cells_EBV-transformed_lymphocytes	32627816	32627824	miR-148-3p/152-3p
rs1768	6	32627818	HLA-DQB1-AS1	-0.69	1.24E-05	Artery_Coronary	32627816	32627824	miR-148-3p/152-3p
rs1768	6	32627818	HLA-DQB1-AS1	-0.87	1.41E-08	Artery_Coronary	32627816	32627824	miR-148-3p/152-3p
rs1768	6	32627818	HLA-DQB1-AS1	-0.78	1.10E-07	Adipose_Visceral_Omentum	32627816	32627824	miR-148-3p/152-3p
rs1768	6	32627818	HLA-DQB1-AS1	-0.73	3.70E-07	Adipose_Visceral_Omentum	32627816	32627824	miR-148-3p/152-3p
rs1768	6	32627818	HLA-DQB1-AS1	-0.58	7.22E-07	Esophagus_Mucosa	32627816	32627824	miR-148-3p/152-3p
rs1768	6	32627818	HLA-DQB1-AS1	-0.51	4.39E-05	Esophagus_Mucosa	32627816	32627824	miR-148-3p/152-3p
rs1768	6	32627818	HLA-DQB1-AS1	-0.81	7.91E-10	Skin_Not_Sun_Exposed_Suprapubic	32627816	32627824	miR-148-3p/152-3p
rs1768	6	32627818	HLA-DQB1-AS1	-0.75	5.41E-08	Skin_Not_Sun_Exposed_Suprapubic	32627816	32627824	miR-148-3p/152-3p
rs1768	6	32627818	HLA-DQB1-AS1	-0.65	1.77E-08	Lung	32627816	32627824	miR-148-3p/152-3p
rs1768	6	32627818	HLA-DQB1-AS1	-0.66	3.13E-09	Skin_Sun_Exposed_Lower_leg	32627816	32627824	miR-148-3p/152-3p
rs1768	6	32627818	HLA-DQB1-AS1	-0.76	6.09E-11	Skin_Sun_Exposed_Lower_leg	32627816	32627824	miR-148-3p/152-3p
rs12202219	6	41761495	USP49	0.27	1.37E-05	Lung	41761495	41761502	let-7-5p/98-5p
rs6899986	6	116764917	DSE	-0.18	3.72E-09	Whole_Blood	116764916	116764924	miR-1-3p/206
rs6899986	6	116764917	DSE	-0.13	2.53E-06	Cells_Transformed_fibroblasts	116764916	116764924	miR-1-3p/206
rs148944942	6	134309718	SLC2A12	0.53	2.43E-06	Nerve_Tibial	134309714	134309722	miR-148-3p/152-3p
rs148944942	6	134309718	SLC2A12	0.85	2.33E-07	Heart_Left_Ventricle	134309714	134309722	miR-148-3p/152-3p
rs8036	6	159056037	TMEM181	-0.33	1.05E-07	Esophagus_Muscularis	159056035	159056042	miR-124-3p.1
rs8036	6	159056037	TMEM181	-0.32	1.02E-07	Lung	159056035	159056042	miR-124-3p.1
rs8036	6	159056037	TMEM181	-0.33	1.05E-07	Esophagus_Muscularis	159056035	159056042	miR-124-3p.2/506-3p
rs8036	6	159056037	TMEM181	-0.32	1.02E-07	Lung	159056035	159056042	miR-124-3p.2/506-3p
rs3205303	6	159187331	EZR	-0.18	1.42E-05	Muscle_Skeletal	159187328	159187336	miR-129-5p
rs3205303	6	159187331	EZR	0.11	2.10E-05	Cells_Transformed_fibroblasts	159187328	159187336	miR-129-5p
rs78245284	7	5105552	RBAK	-0.23	2.79E-05	Whole_Blood	5105550	5105557	miR-181-5p
rs4560	7	6063283	AIMP2	0.25	1.80E-07	Testis	6063280	6063287	miR-490-3p
rs4560	7	6063283	AIMP2	0.74	8.55E-12	Cells_EBV-transformed_lymphocytes	6063280	6063287	miR-490-3p
rs78899540	7	27181092	HOXA3	-0.56	8.36E-05	Cells_Transformed_fibroblasts	27181091	27181098	miR-130-3p/301-3p/454-3p
rs2286770	7	90019851	GTPBP10	-0.32	2.15E-07	Thyroid	90019848	90019855	miR-23-3p
rs2286770	7	90019851	GTPBP10	-0.41	1.74E-07	Testis	90019848	90019855	miR-23-3p
rs2286770	7	90019851	GTPBP10	-0.20	4.58E-06	Whole_Blood	90019848	90019855	miR-23-3p
rs2286770	7	90019851	GTPBP10	-0.73	1.65E-08	Pituitary	90019848	90019855	miR-23-3p
rs2286770	7	90019851	GTPBP10	-0.34	1.02E-08	Adipose_Subcutaneous	90019848	90019855	miR-23-3p
rs2286770	7	90019851	GTPBP10	-0.33	1.99E-05	Stomach	90019848	90019855	miR-23-3p
rs2286770	7	90019851	GTPBP10	-0.27	5.56E-10	Artery_Tibial	90019848	90019855	miR-23-3p
rs2286770	7	90019851	GTPBP10	-0.37	3.10E-08	Esophagus_Muscularis	90019848	90019855	miR-23-3p
rs2286770	7	90019851	GTPBP10	-0.42	2.67E-08	Nerve_Tibial	90019848	90019855	miR-23-3p
rs2286770	7	90019851	GTPBP10	-0.60	2.50E-07	Prostate	90019848	90019855	miR-23-3p
rs2286770	7	90019851	GTPBP10	-0.37	3.09E-15	Cells_Transformed_fibroblasts	90019848	90019855	miR-23-3p
rs2286770	7	90019851	GTPBP10	-0.43	3.79E-07	Cells_EBV-transformed_lymphocytes	90019848	90019855	miR-23-3p
rs2286770	7	90019851	GTPBP10	-0.28	5.89E-07	Esophagus_Mucosa	90019848	90019855	miR-23-3p
rs2286770	7	90019851	GTPBP10	-0.33	1.21E-06	Skin_Not_Sun_Exposed_Suprapubic	90019848	90019855	miR-23-3p
rs2286770	7	90019851	GTPBP10	-0.26	6.76E-06	Skin_Sun_Exposed_Lower_leg	90019848	90019855	miR-23-3p
rs2286845	7	93623458	BET1	-0.20	8.22E-10	Cells_Transformed_fibroblasts	93623458	93623465	miR-1-3p/206
rs2286845	7	93623458	BET1	-0.31	1.84E-05	Cells_EBV-transformed_lymphocytes	93623458	93623465	miR-1-3p/206
rs2286845	7	93623458	BET1	-0.32	3.72E-08	Esophagus_Mucosa	93623458	93623465	miR-1-3p/206
rs73711137	7	100172495	ZASP	0.51	5.10E-10	Thyroid	100172495	100172502	miR-124-3p.1
rs73711137	7	100172495	ZASP	0.47	2.15E-06	Artery_Aorta	100172495	100172502	miR-124-3p.1
rs73711137	7	100172495	ZASP	0.31	1.46E-06	Adipose_Subcutaneous	100172495	100172502	miR-124-3p.1
rs73711137	7	100172495	ZASP	0.44	2.84E-09	Artery_Tibial	100172495	100172502	miR-124-3p.1
rs73711137	7	100172495	ZASP	0.66	1.24E-10	Brain_Cerebellum	100172495	100172502	miR-124-3p.1
rs73711137	7	100172495	ZASP	0.62	1.09E-14	Esophagus_Muscularis	100172495	100172502	miR-124-3p.1
rs73711137	7	100172495	ZASP	0.66	2.06E-17	Nerve_Tibial	100172495	100172502	miR-124-3p.1
rs35853435	8	17155316	MTMR7	-0.40	6.21E-06	Thyroid	17155310	17155318	miR-137
rs3173956	8	24366894	LOC101929315	0.64	1.87E-11	Pancreas	24366889	24366896	miR-382-3p
rs7463174	8	37635649	PROSC	0.28	2.20E-15	Whole_Blood	37635646	37635653	miR-153-3p
rs235432	8	133824377	PHF20L1	-0.23	2.50E-07	Adipose_Subcutaneous	133824377	133824385	miR-451
rs235432	8	133824377	PHF20L1	-0.22	7.09E-10	Lung	133824377	133824385	miR-451
rs3008747	9	15973161	CCDC171	-0.20	2.71E-06	Artery_Tibial	15973154	15973162	miR-374-5p/655-3p
rs3008747	9	15973161	CCDC171	-0.26	1.50E-09	Nerve_Tibial	15973154	15973162	miR-374-5p/655-3p
rs3008747	9	15973161	CCDC171	-0.22	2.30E-06	Muscle_Skeletal	15973154	15973162	miR-374-5p/655-3p
rs3008747	9	15973161	CCDC171	-0.23	1.10E-06	Skin_Sun_Exposed_Lower_leg	15973154	15973162	miR-374-5p/655-3p
rs10756729	9	15973712	CCDC171	0.51	1.66E-05	Pituitary	15973711	15973719	miR-203a-3p.1
rs10756729	9	15973712	CCDC171	0.20	4.90E-05	Artery_Tibial	15973711	15973719	miR-203a-3p.1
rs10756729	9	15973712	CCDC171	0.49	6.25E-09	Brain_Cerebellum	15973711	15973719	miR-203a-3p.1
rs10756729	9	15973712	CCDC171	0.37	2.85E-14	Nerve_Tibial	15973711	15973719	miR-203a-3p.1
rs10756729	9	15973712	CCDC171	0.21	2.22E-05	Muscle_Skeletal	15973711	15973719	miR-203a-3p.1
rs10972023	9	34253720	KIF24	-0.55	1.90E-05	Esophagus_Gastroesophageal_Junction	34253720	34253728	miR-873-5p.2
rs1053318	9	35056961	VCP	0.20	9.66E-08	Whole_Blood	35056961	35056968	miR-339-5p
rs12634	9	132573536	TOR1B	-0.44	3.66E-18	Whole_Blood	132573536	132573543	miR-137
rs12634	9	132573536	TOR1B	0.80	6.74E-10	Brain_Caudate_basal_ganglia	132573536	132573543	miR-137
rs12634	9	132573536	TOR1B	0.34	1.72E-09	Artery_Tibial	132573536	132573543	miR-137
rs12634	9	132573536	TOR1B	-0.32	1.00E-06	Colon_Transverse	132573536	132573543	miR-137
rs12634	9	132573536	TOR1B	0.28	2.99E-05	Esophagus_Muscularis	132573536	132573543	miR-137
rs12634	9	132573536	TOR1B	-0.46	7.49E-07	Pancreas	132573536	132573543	miR-137
rs12634	9	132573536	TOR1B	0.39	3.40E-06	Heart_Left_Ventricle	132573536	132573543	miR-137
rs12634	9	132573536	TOR1B	0.48	3.30E-06	Cells_EBV-transformed_lymphocytes	132573536	132573543	miR-137
rs12634	9	132573536	TOR1B	0.57	7.83E-07	Brain_Cerebellar_Hemisphere	132573536	132573543	miR-137
rs12634	9	132573536	TOR1B	0.75	8.36E-07	Brain_Putamen_basal_ganglia	132573536	132573543	miR-137
rs11525177	9	140112697	NDOR1	0.17	1.21E-05	Thyroid	140112697	140112704	miR-150-5p
rs11525177	9	140112697	NDOR1	0.21	5.03E-08	Lung	140112697	140112704	miR-150-5p
rs11525177	9	140112697	NDOR1	0.17	1.21E-05	Thyroid	140112697	140112704	miR-532-3p
rs11525177	9	140112697	NDOR1	0.21	5.03E-08	Lung	140112697	140112704	miR-532-3p
rs675906	10	27686942	PTCHD3	-0.46	3.60E-08	Thyroid	27686940	27686947	miR-381-3p
rs675906	10	27686942	PTCHD3	-0.70	3.04E-20	Testis	27686940	27686947	miR-381-3p
rs675906	10	27686942	PTCHD3	-0.58	5.77E-13	Breast_Mammary_Tissue	27686940	27686947	miR-381-3p
rs675906	10	27686942	PTCHD3	-0.42	9.31E-10	Adipose_Subcutaneous	27686940	27686947	miR-381-3p
rs675906	10	27686942	PTCHD3	-0.55	4.50E-06	Pancreas	27686940	27686947	miR-381-3p
rs675906	10	27686942	PTCHD3	-0.71	2.48E-15	Adipose_Visceral_Omentum	27686940	27686947	miR-381-3p
rs116840852	10	45950055	2008-03-01	-0.85	1.59E-06	Lung	45950051	45950059	miR-137
rs11191548	10	104846178	NT5C2	0.47	3.61E-05	Testis	104846172	104846180	miR-1-3p/206
rs11191548	10	104846178	NT5C2	0.16	5.66E-05	Whole_Blood	104846172	104846180	miR-1-3p/206
rs11191548	10	104846178	NT5C2	0.25	7.60E-05	Esophagus_Muscularis	104846172	104846180	miR-1-3p/206
rs4963153	11	791462	CEND1	0.61	1.04E-07	Heart_Atrial_Appendage	791457	791464	miR-184
rs4963153	11	791462	CEND1	0.42	1.32E-05	Heart_Left_Ventricle	791457	791464	miR-184
rs10492	11	866920	TSPAN4	0.48	9.55E-12	Thyroid	866916	866923	miR-141-3p/200-3p
rs10492	11	866920	TSPAN4	0.55	1.07E-06	Pancreas	866916	866923	miR-141-3p/200-3p
rs10492	11	866920	TSPAN4	0.42	3.95E-09	Cells_Transformed_fibroblasts	866916	866923	miR-141-3p/200-3p
rs10492	11	866920	TSPAN4	0.23	3.14E-05	Esophagus_Mucosa	866916	866923	miR-141-3p/200-3p
rs10492	11	866920	TSPAN4	0.19	1.21E-05	Skin_Not_Sun_Exposed_Suprapubic	866916	866923	miR-141-3p/200-3p
rs10492	11	866920	TSPAN4	0.33	1.51E-07	Lung	866916	866923	miR-141-3p/200-3p
rs10492	11	866920	TSPAN4	0.15	1.18E-05	Skin_Sun_Exposed_Lower_leg	866916	866923	miR-141-3p/200-3p
rs7128249	11	6700887	MRPL17	0.65	6.60E-08	Testis	6700886	6700894	miR-876-5p
rs62622852	11	8639331	TRIM66	-0.35	2.75E-05	Artery_Aorta	8639326	8639333	miR-150-5p
rs62622852	11	8639331	TRIM66	-0.40	2.53E-05	Breast_Mammary_Tissue	8639326	8639333	miR-150-5p
rs62622852	11	8639331	TRIM66	-0.43	1.06E-05	Esophagus_Mucosa	8639326	8639333	miR-150-5p
rs62622852	11	8639331	TRIM66	-0.36	2.16E-05	Lung	8639326	8639333	miR-150-5p
rs10501394	11	63395639	ATL3	-0.22	3.83E-07	Whole_Blood	63395639	63395646	miR-124-3p.1
rs10501394	11	63395639	ATL3	0.28	1.39E-08	Adipose_Subcutaneous	63395639	63395646	miR-124-3p.1
rs10501394	11	63395639	ATL3	0.41	9.29E-18	Cells_Transformed_fibroblasts	63395639	63395646	miR-124-3p.1
rs3737525	11	66306355	ZDHHC24	0.22	5.05E-05	Muscle_Skeletal	66306352	66306359	miR-330-3p.2
rs3737525	11	66306355	ZDHHC24	-0.68	5.56E-06	Brain_Cerebellar_Hemisphere	66306352	66306359	miR-330-3p.2
rs6704	11	75283653	SERPINH1	-0.16	6.82E-06	Cells_Transformed_fibroblasts	75283650	75283657	miR-346
rs17134603	11	75855064	UVRAG	-0.72	6.74E-07	Brain_Nucleus_accumbens_basal_ganglia	75855059	75855066	miR-216-5p
rs7902	11	95565288	CEP57	0.19	3.29E-07	Thyroid	95565288	95565295	miR-582-5p
rs7902	11	95565288	CEP57	0.20	1.25E-05	Breast_Mammary_Tissue	95565288	95565295	miR-582-5p
rs7902	11	95565288	CEP57	0.19	1.97E-08	Adipose_Subcutaneous	95565288	95565295	miR-582-5p
rs7902	11	95565288	CEP57	0.26	6.64E-07	Colon_Transverse	95565288	95565295	miR-582-5p
rs7902	11	95565288	CEP57	0.17	1.41E-06	Nerve_Tibial	95565288	95565295	miR-582-5p
rs7902	11	95565288	CEP57	0.31	4.51E-06	Pancreas	95565288	95565295	miR-582-5p
rs7902	11	95565288	CEP57	0.29	2.06E-18	Muscle_Skeletal	95565288	95565295	miR-582-5p
rs7902	11	95565288	CEP57	0.23	2.11E-05	Heart_Left_Ventricle	95565288	95565295	miR-582-5p
rs7902	11	95565288	CEP57	0.17	2.73E-05	Adipose_Visceral_Omentum	95565288	95565295	miR-582-5p
rs7902	11	95565288	CEP57	0.31	1.36E-09	Esophagus_Mucosa	95565288	95565295	miR-582-5p
rs7902	11	95565288	CEP57	0.26	5.26E-09	Skin_Not_Sun_Exposed_Suprapubic	95565288	95565295	miR-582-5p
rs7902	11	95565288	CEP57	0.17	3.85E-07	Lung	95565288	95565295	miR-582-5p
rs7902	11	95565288	CEP57	0.26	2.03E-14	Skin_Sun_Exposed_Lower_leg	95565288	95565295	miR-582-5p
rs12284345	11	107463845	ELMOD1	1.14	9.41E-09	Liver	107463840	107463847	miR-411-3p
rs3737336	11	125830697	CDON	0.20	1.23E-06	Nerve_Tibial	125830691	125830699	miR-181-5p
rs3737336	11	125830697	CDON	0.69	7.72E-06	Brain_Cerebellar_Hemisphere	125830691	125830699	miR-181-5p
rs1062836	12	8249050	NECAP1	0.84	1.01E-34	Artery_Aorta	8249045	8249053	miR-143-3p
rs1062836	12	8249050	NECAP1	-0.17	1.41E-07	Whole_Blood	8249045	8249053	miR-143-3p
rs1062836	12	8249050	NECAP1	0.68	8.59E-50	Artery_Tibial	8249045	8249053	miR-143-3p
rs1062836	12	8249050	NECAP1	0.64	6.08E-22	Esophagus_Muscularis	8249045	8249053	miR-143-3p
rs1062836	12	8249050	NECAP1	0.47	7.14E-08	Colon_Sigmoid	8249045	8249053	miR-143-3p
rs1062836	12	8249050	NECAP1	0.64	2.53E-11	Esophagus_Gastroesophageal_Junction	8249045	8249053	miR-143-3p
rs1062836	12	8249050	NECAP1	0.64	1.87E-07	Artery_Coronary	8249045	8249053	miR-143-3p
rs712	12	25362552	KRAS	-0.20	5.96E-06	Thyroid	25362549	25362557	miR-877-5p
rs712	12	25362552	KRAS	-0.40	3.44E-08	Brain_Caudate_basal_ganglia	25362549	25362557	miR-877-5p
rs712	12	25362552	KRAS	-0.19	4.17E-05	Esophagus_Muscularis	25362549	25362557	miR-877-5p
rs712	12	25362552	KRAS	-0.18	8.84E-08	Nerve_Tibial	25362549	25362557	miR-877-5p
rs712	12	25362552	KRAS	-0.29	6.09E-15	Cells_Transformed_fibroblasts	25362549	25362557	miR-877-5p
rs712	12	25362552	KRAS	-0.23	4.88E-06	Skin_Not_Sun_Exposed_Suprapubic	25362549	25362557	miR-877-5p
rs712	12	25362552	KRAS	-0.19	6.53E-06	Lung	25362549	25362557	miR-877-5p
rs712	12	25362552	KRAS	-0.19	7.49E-08	Skin_Sun_Exposed_Lower_leg	25362549	25362557	miR-877-5p
rs3832813	12	50158434	TMBIM6	-0.24	6.71E-05	Artery_Tibial	50158430	50158437	miR-330-3p.2
rs7132908	12	50263148	FAIM2	-0.22	3.04E-05	Testis	50263143	50263150	miR-326
rs1183274	12	66732057	HELB	-0.28	2.22E-06	Thyroid	66732054	66732061	miR-433-3p
rs1183274	12	66732057	HELB	-0.41	1.08E-07	Artery_Aorta	66732054	66732061	miR-433-3p
rs1183274	12	66732057	HELB	-0.31	1.65E-05	Stomach	66732054	66732061	miR-433-3p
rs1183274	12	66732057	HELB	-0.33	2.83E-07	Nerve_Tibial	66732054	66732061	miR-433-3p
rs1183274	12	66732057	HELB	-0.36	4.98E-09	Muscle_Skeletal	66732054	66732061	miR-433-3p
rs1183274	12	66732057	HELB	-0.39	1.22E-11	Cells_Transformed_fibroblasts	66732054	66732061	miR-433-3p
rs1183274	12	66732057	HELB	-0.55	1.54E-07	Ovary	66732054	66732061	miR-433-3p
rs1183274	12	66732057	HELB	-0.34	3.74E-05	Adipose_Visceral_Omentum	66732054	66732061	miR-433-3p
rs1183274	12	66732057	HELB	-0.34	4.11E-05	Skin_Not_Sun_Exposed_Suprapubic	66732054	66732061	miR-433-3p
rs1183274	12	66732057	HELB	-0.20	6.95E-06	Lung	66732054	66732061	miR-433-3p
rs1183274	12	66732057	HELB	-0.27	9.10E-06	Skin_Sun_Exposed_Lower_leg	66732054	66732061	miR-433-3p
rs1137465	12	67707441	CAND1	0.26	3.01E-08	Breast_Mammary_Tissue	67707439	67707446	miR-369-3p
rs1137465	12	67707441	CAND1	0.24	2.73E-08	Adipose_Subcutaneous	67707439	67707446	miR-369-3p
rs1137465	12	67707441	CAND1	0.19	8.29E-08	Artery_Tibial	67707439	67707446	miR-369-3p
rs1137465	12	67707441	CAND1	0.24	1.74E-05	Colon_Transverse	67707439	67707446	miR-369-3p
rs1137465	12	67707441	CAND1	0.32	1.21E-14	Nerve_Tibial	67707439	67707446	miR-369-3p
rs1137465	12	67707441	CAND1	0.39	7.85E-08	Pancreas	67707439	67707446	miR-369-3p
rs1137465	12	67707441	CAND1	0.20	9.60E-08	Skin_Not_Sun_Exposed_Suprapubic	67707439	67707446	miR-369-3p
rs1137465	12	67707441	CAND1	0.22	6.89E-13	Skin_Sun_Exposed_Lower_leg	67707439	67707446	miR-369-3p
rs1137465	12	67707441	CAND1	0.26	3.01E-08	Breast_Mammary_Tissue	67707439	67707447	miR-374-5p
rs1137465	12	67707441	CAND1	0.24	2.73E-08	Adipose_Subcutaneous	67707439	67707447	miR-374-5p
rs1137465	12	67707441	CAND1	0.19	8.29E-08	Artery_Tibial	67707439	67707447	miR-374-5p
rs1137465	12	67707441	CAND1	0.24	1.74E-05	Colon_Transverse	67707439	67707447	miR-374-5p
rs1137465	12	67707441	CAND1	0.32	1.21E-14	Nerve_Tibial	67707439	67707447	miR-374-5p
rs1137465	12	67707441	CAND1	0.39	7.85E-08	Pancreas	67707439	67707447	miR-374-5p
rs1137465	12	67707441	CAND1	0.20	9.60E-08	Skin_Not_Sun_Exposed_Suprapubic	67707439	67707447	miR-374-5p
rs1137465	12	67707441	CAND1	0.22	6.89E-13	Skin_Sun_Exposed_Lower_leg	67707439	67707447	miR-374-5p
rs503881	12	69973204	FRS2	0.33	1.02E-05	Esophagus_Mucosa	69973203	69973210	miR-145-5p
rs15805	12	104345123	C12orf73	0.50	6.67E-13	Thyroid	104345118	104345125	miR-34-5p/449-5p
rs15805	12	104345123	C12orf73	-0.61	2.27E-09	Testis	104345118	104345125	miR-34-5p/449-5p
rs15805	12	104345123	C12orf73	-0.47	6.55E-08	Brain_Frontal_Cortex_BA9	104345118	104345125	miR-34-5p/449-5p
rs15805	12	104345123	C12orf73	0.62	7.77E-14	Artery_Aorta	104345118	104345125	miR-34-5p/449-5p
rs15805	12	104345123	C12orf73	0.39	6.63E-11	Artery_Tibial	104345118	104345125	miR-34-5p/449-5p
rs15805	12	104345123	C12orf73	-0.20	9.62E-09	Muscle_Skeletal	104345118	104345125	miR-34-5p/449-5p
rs15805	12	104345123	C12orf73	-0.48	2.12E-07	Brain_Cortex	104345118	104345125	miR-34-5p/449-5p
rs15805	12	104345123	C12orf73	-0.43	7.33E-06	Brain_Nucleus_accumbens_basal_ganglia	104345118	104345125	miR-34-5p/449-5p
rs15805	12	104345123	C12orf73	-0.30	4.85E-06	Esophagus_Mucosa	104345118	104345125	miR-34-5p/449-5p
rs2293624	12	104345384	C12orf73	-0.80	5.17E-06	Cells_Transformed_fibroblasts	104345384	104345391	miR-9-5p
rs73194268	12	109887657	KCTD10	-0.37	5.56E-05	Skin_Sun_Exposed_Lower_leg	109887656	109887663	miR-494-3p
rs7295294	12	112464893	NAA25	0.46	1.37E-05	Brain_Caudate_basal_ganglia	112464893	112464901	miR-199-3p
rs7295294	12	112464893	NAA25	0.74	3.04E-08	Brain_Cerebellum	112464893	112464901	miR-199-3p
rs7295294	12	112464893	NAA25	0.50	6.21E-06	Brain_Cerebellar_Hemisphere	112464893	112464901	miR-199-3p
rs12312375	12	122216936	RHOF	0.38	3.19E-05	Heart_Left_Ventricle	122216936	122216943	miR-873-5p.1
rs12312375	12	122216936	RHOF	-0.35	2.73E-06	Esophagus_Mucosa	122216936	122216943	miR-873-5p.1
rs1047796	12	122628219	MLXIP	-0.50	7.93E-07	Small_Intestine_Terminal_Ileum	122628219	122628226	miR-124-3p.1
rs1047796	12	122628219	MLXIP	-0.46	3.75E-14	Colon_Transverse	122628219	122628226	miR-124-3p.1
rs2270775	12	123105143	KNTC1	-0.28	3.19E-05	Nerve_Tibial	123105140	123105148	miR-138-5p
rs2270775	12	123105143	KNTC1	-0.25	1.73E-05	Skin_Not_Sun_Exposed_Suprapubic	123105140	123105148	miR-138-5p
rs3829388	13	61984781	PCDH20	0.54	1.32E-06	Colon_Transverse	61984778	61984785	miR-25-3p/32-5p/92-3p/363-3p/367-3p
rs3829388	13	61984781	PCDH20	0.31	2.63E-07	Nerve_Tibial	61984778	61984785	miR-25-3p/32-5p/92-3p/363-3p/367-3p
rs34137821	13	101183517	GGACT	-0.51	1.43E-09	Testis	101183510	101183518	miR-302-3p/372-3p/373-3p/520-3p
rs34137821	13	101183517	GGACT	-0.62	1.23E-05	Pituitary	101183510	101183518	miR-302-3p/372-3p/373-3p/520-3p
rs34137821	13	101183517	GGACT	-0.44	7.24E-07	Pancreas	101183510	101183518	miR-302-3p/372-3p/373-3p/520-3p
rs34137821	13	101183517	GGACT	-0.21	2.35E-05	Muscle_Skeletal	101183510	101183518	miR-302-3p/372-3p/373-3p/520-3p
rs34137821	13	101183517	GGACT	-0.22	9.85E-07	Cells_Transformed_fibroblasts	101183510	101183518	miR-302-3p/372-3p/373-3p/520-3p
rs3204303	14	54890379	CNIH	0.32	2.26E-07	Adipose_Subcutaneous	54890374	54890381	miR-29-3p
rs3204303	14	54890379	CNIH	0.34	9.20E-09	Nerve_Tibial	54890374	54890381	miR-29-3p
rs3204303	14	54890379	CNIH	0.39	1.06E-10	Muscle_Skeletal	54890374	54890381	miR-29-3p
rs7697	14	74667841	LIN52	-0.50	1.01E-04	Testis	74667840	74667847	miR-493-5p
rs7697	14	74667841	LIN52	-0.26	3.59E-05	Artery_Tibial	74667840	74667847	miR-493-5p
rs7697	14	74667841	LIN52	-0.83	3.06E-06	Brain_Cerebellum	74667840	74667847	miR-493-5p
rs1059326	14	75369385	DLST	0.19	3.72E-05	Heart_Atrial_Appendage	75369380	75369387	miR-133a-3p.1
rs1059326	14	75369385	DLST	0.51	1.79E-39	Muscle_Skeletal	75369380	75369387	miR-133a-3p.1
rs1059326	14	75369385	DLST	0.16	3.01E-05	Heart_Left_Ventricle	75369380	75369387	miR-133a-3p.1
rs11704	14	102808655	ZNF839	0.32	4.85E-07	Testis	102808649	102808657	miR-23-3p
rs11704	14	102808655	ZNF839	0.32	4.47E-07	Artery_Tibial	102808649	102808657	miR-23-3p
rs11704	14	102808655	ZNF839	0.23	3.37E-08	Muscle_Skeletal	102808649	102808657	miR-23-3p
rs1133044	14	105225979	SIVA1	0.68	5.50E-15	Testis	105225978	105225985	miR-142-5p
rs1133044	14	105225979	SIVA1	-0.28	2.63E-05	Artery_Aorta	105225978	105225985	miR-142-5p
rs1133044	14	105225979	SIVA1	-0.23	7.30E-06	Esophagus_Mucosa	105225978	105225985	miR-142-5p
rs1133044	14	105225979	SIVA1	0.68	5.50E-15	Testis	105225978	105225985	miR-340-5p
rs1133044	14	105225979	SIVA1	-0.28	2.63E-05	Artery_Aorta	105225978	105225985	miR-340-5p
rs1133044	14	105225979	SIVA1	-0.23	7.30E-06	Esophagus_Mucosa	105225978	105225985	miR-340-5p
rs565	15	31231190	FAN1	-0.37	2.96E-09	Thyroid	31231183	31231191	miR-23-3p
rs565	15	31231190	FAN1	-0.59	6.08E-09	Artery_Aorta	31231183	31231191	miR-23-3p
rs565	15	31231190	FAN1	-0.34	4.28E-09	Whole_Blood	31231183	31231191	miR-23-3p
rs565	15	31231190	FAN1	-0.13	1.31E-05	Whole_Blood	31231183	31231191	miR-23-3p
rs565	15	31231190	FAN1	-0.37	2.33E-10	Adipose_Subcutaneous	31231183	31231191	miR-23-3p
rs565	15	31231190	FAN1	-0.47	2.36E-07	Adrenal_Gland	31231183	31231191	miR-23-3p
rs565	15	31231190	FAN1	-0.40	9.83E-06	Heart_Atrial_Appendage	31231183	31231191	miR-23-3p
rs565	15	31231190	FAN1	-0.39	5.29E-11	Artery_Tibial	31231183	31231191	miR-23-3p
rs565	15	31231190	FAN1	-0.37	5.33E-06	Colon_Transverse	31231183	31231191	miR-23-3p
rs565	15	31231190	FAN1	-0.29	6.56E-06	Brain_Cerebellum	31231183	31231191	miR-23-3p
rs565	15	31231190	FAN1	-0.57	1.31E-13	Esophagus_Muscularis	31231183	31231191	miR-23-3p
rs565	15	31231190	FAN1	-0.35	1.65E-11	Nerve_Tibial	31231183	31231191	miR-23-3p
rs565	15	31231190	FAN1	-0.28	2.33E-06	Muscle_Skeletal	31231183	31231191	miR-23-3p
rs565	15	31231190	FAN1	-0.31	2.74E-05	Spleen	31231183	31231191	miR-23-3p
rs565	15	31231190	FAN1	-0.50	1.99E-07	Spleen	31231183	31231191	miR-23-3p
rs565	15	31231190	FAN1	-0.58	4.55E-07	Esophagus_Gastroesophageal_Junction	31231183	31231191	miR-23-3p
rs565	15	31231190	FAN1	-0.34	2.07E-05	Heart_Left_Ventricle	31231183	31231191	miR-23-3p
rs565	15	31231190	FAN1	-0.28	3.01E-05	Cells_Transformed_fibroblasts	31231183	31231191	miR-23-3p
rs565	15	31231190	FAN1	-0.37	8.72E-07	Adipose_Visceral_Omentum	31231183	31231191	miR-23-3p
rs565	15	31231190	FAN1	-0.46	1.58E-14	Lung	31231183	31231191	miR-23-3p
rs565	15	31231190	FAN1	-0.25	1.43E-06	Skin_Sun_Exposed_Lower_leg	31231183	31231191	miR-23-3p
rs565	15	31231190	FAN1	-0.37	2.96E-09	Thyroid	31231186	31231193	miR-181-5p
rs565	15	31231190	FAN1	-0.59	6.08E-09	Artery_Aorta	31231186	31231193	miR-181-5p
rs565	15	31231190	FAN1	-0.34	4.28E-09	Whole_Blood	31231186	31231193	miR-181-5p
rs565	15	31231190	FAN1	-0.13	1.31E-05	Whole_Blood	31231186	31231193	miR-181-5p
rs565	15	31231190	FAN1	-0.37	2.33E-10	Adipose_Subcutaneous	31231186	31231193	miR-181-5p
rs565	15	31231190	FAN1	-0.47	2.36E-07	Adrenal_Gland	31231186	31231193	miR-181-5p
rs565	15	31231190	FAN1	-0.40	9.83E-06	Heart_Atrial_Appendage	31231186	31231193	miR-181-5p
rs565	15	31231190	FAN1	-0.39	5.29E-11	Artery_Tibial	31231186	31231193	miR-181-5p
rs565	15	31231190	FAN1	-0.37	5.33E-06	Colon_Transverse	31231186	31231193	miR-181-5p
rs565	15	31231190	FAN1	-0.29	6.56E-06	Brain_Cerebellum	31231186	31231193	miR-181-5p
rs565	15	31231190	FAN1	-0.57	1.31E-13	Esophagus_Muscularis	31231186	31231193	miR-181-5p
rs565	15	31231190	FAN1	-0.35	1.65E-11	Nerve_Tibial	31231186	31231193	miR-181-5p
rs565	15	31231190	FAN1	-0.28	2.33E-06	Muscle_Skeletal	31231186	31231193	miR-181-5p
rs565	15	31231190	FAN1	-0.31	2.74E-05	Spleen	31231186	31231193	miR-181-5p
rs565	15	31231190	FAN1	-0.50	1.99E-07	Spleen	31231186	31231193	miR-181-5p
rs565	15	31231190	FAN1	-0.58	4.55E-07	Esophagus_Gastroesophageal_Junction	31231186	31231193	miR-181-5p
rs565	15	31231190	FAN1	-0.34	2.07E-05	Heart_Left_Ventricle	31231186	31231193	miR-181-5p
rs565	15	31231190	FAN1	-0.28	3.01E-05	Cells_Transformed_fibroblasts	31231186	31231193	miR-181-5p
rs565	15	31231190	FAN1	-0.37	8.72E-07	Adipose_Visceral_Omentum	31231186	31231193	miR-181-5p
rs565	15	31231190	FAN1	-0.46	1.58E-14	Lung	31231186	31231193	miR-181-5p
rs565	15	31231190	FAN1	-0.25	1.43E-06	Skin_Sun_Exposed_Lower_leg	31231186	31231193	miR-181-5p
rs12915207	15	50151140	ATP8B4	-0.43	2.16E-05	Testis	50151140	50151148	let-7-5p/98-5p
rs56328766	15	72118388	MYO9A	-0.25	1.97E-05	Stomach	72118388	72118396	miR-122-5p
rs148487929	15	73044594	ADPGK	0.67	5.06E-10	Thyroid	73044592	73044599	miR-9-5p
rs148487929	15	73044594	ADPGK	0.42	2.47E-05	Adipose_Subcutaneous	73044592	73044599	miR-9-5p
rs148487929	15	73044594	ADPGK	0.31	1.65E-04	Esophagus_Muscularis	73044592	73044599	miR-9-5p
rs148487929	15	73044594	ADPGK	0.52	3.33E-09	Muscle_Skeletal	73044592	73044599	miR-9-5p
rs148487929	15	73044594	ADPGK	0.64	3.76E-08	Cells_Transformed_fibroblasts	73044592	73044599	miR-9-5p
rs148487929	15	73044594	ADPGK	0.46	1.64E-08	Lung	73044592	73044599	miR-9-5p
rs148487929	15	73044594	ADPGK	0.46	8.39E-07	Skin_Sun_Exposed_Lower_leg	73044592	73044599	miR-9-5p
rs8053	15	78841220	PSMA4	0.17	4.40E-06	Artery_Aorta	78841219	78841226	miR-670-3p
rs8053	15	78841220	PSMA4	0.17	1.26E-06	Adipose_Subcutaneous	78841219	78841226	miR-670-3p
rs8053	15	78841220	PSMA4	0.15	5.68E-06	Artery_Tibial	78841219	78841226	miR-670-3p
rs8053	15	78841220	PSMA4	0.18	3.02E-07	Nerve_Tibial	78841219	78841226	miR-670-3p
rs8053	15	78841220	PSMA4	0.23	5.11E-15	Muscle_Skeletal	78841219	78841226	miR-670-3p
rs8053	15	78841220	PSMA4	0.41	3.08E-12	Heart_Left_Ventricle	78841219	78841226	miR-670-3p
rs8053	15	78841220	PSMA4	0.17	2.16E-06	Skin_Not_Sun_Exposed_Suprapubic	78841219	78841226	miR-670-3p
rs74525494	15	81295980	MESDC1	0.45	4.84E-06	Esophagus_Mucosa	81295977	81295984	miR-7-5p
rs56321292	16	58553820	CNOT1	0.12	2.72E-05	Muscle_Skeletal	58553816	58553823	miR-3064-5p
rs3192882	16	69975631	WWP2	0.36	2.97E-05	Brain_Cerebellum	69975628	69975635	miR-219-5p
rs3192882	16	69975631	WWP2	0.46	1.25E-05	Brain_Cerebellar_Hemisphere	69975628	69975635	miR-219-5p
rs3210967	16	85009463	ZDHHC7	0.34	3.71E-09	Thyroid	85009458	85009466	miR-148-3p/152-3p
rs3210967	16	85009463	ZDHHC7	0.31	6.13E-06	Breast_Mammary_Tissue	85009458	85009466	miR-148-3p/152-3p
rs3210967	16	85009463	ZDHHC7	0.24	1.28E-09	Adipose_Subcutaneous	85009458	85009466	miR-148-3p/152-3p
rs3210967	16	85009463	ZDHHC7	0.33	2.69E-08	Artery_Tibial	85009458	85009466	miR-148-3p/152-3p
rs3210967	16	85009463	ZDHHC7	0.20	1.65E-06	Cells_Transformed_fibroblasts	85009458	85009466	miR-148-3p/152-3p
rs3210967	16	85009463	ZDHHC7	0.32	7.17E-09	Adipose_Visceral_Omentum	85009458	85009466	miR-148-3p/152-3p
rs3210967	16	85009463	ZDHHC7	0.35	5.92E-08	Skin_Not_Sun_Exposed_Suprapubic	85009458	85009466	miR-148-3p/152-3p
rs3210967	16	85009463	ZDHHC7	0.34	1.95E-11	Skin_Sun_Exposed_Lower_leg	85009458	85009466	miR-148-3p/152-3p
rs3210967	16	85009463	ZDHHC7	0.34	3.71E-09	Thyroid	85009460	85009467	miR-130-3p/301-3p/454-3p
rs3210967	16	85009463	ZDHHC7	0.31	6.13E-06	Breast_Mammary_Tissue	85009460	85009467	miR-130-3p/301-3p/454-3p
rs3210967	16	85009463	ZDHHC7	0.24	1.28E-09	Adipose_Subcutaneous	85009460	85009467	miR-130-3p/301-3p/454-3p
rs3210967	16	85009463	ZDHHC7	0.33	2.69E-08	Artery_Tibial	85009460	85009467	miR-130-3p/301-3p/454-3p
rs3210967	16	85009463	ZDHHC7	0.20	1.65E-06	Cells_Transformed_fibroblasts	85009460	85009467	miR-130-3p/301-3p/454-3p
rs3210967	16	85009463	ZDHHC7	0.32	7.17E-09	Adipose_Visceral_Omentum	85009460	85009467	miR-130-3p/301-3p/454-3p
rs3210967	16	85009463	ZDHHC7	0.35	5.92E-08	Skin_Not_Sun_Exposed_Suprapubic	85009460	85009467	miR-130-3p/301-3p/454-3p
rs3210967	16	85009463	ZDHHC7	0.34	1.95E-11	Skin_Sun_Exposed_Lower_leg	85009460	85009467	miR-130-3p/301-3p/454-3p
rs16953087	17	420033	VPS53	0.42	6.39E-07	Adipose_Subcutaneous	420033	420040	miR-212-5p
rs16953087	17	420033	VPS53	0.51	7.22E-10	Artery_Tibial	420033	420040	miR-212-5p
rs16953087	17	420033	VPS53	0.57	4.34E-07	Nerve_Tibial	420033	420040	miR-212-5p
rs16953087	17	420033	VPS53	0.40	6.74E-07	Cells_Transformed_fibroblasts	420033	420040	miR-212-5p
rs16953087	17	420033	VPS53	0.56	1.30E-07	Esophagus_Mucosa	420033	420040	miR-212-5p
rs16953087	17	420033	VPS53	0.38	3.35E-07	Skin_Sun_Exposed_Lower_leg	420033	420040	miR-212-5p
rs1133109	17	1683284	SMYD4	-0.44	3.27E-13	Thyroid	1683282	1683289	miR-383-5p.2
rs1133109	17	1683284	SMYD4	-0.44	3.89E-06	Testis	1683282	1683289	miR-383-5p.2
rs1133109	17	1683284	SMYD4	-0.37	9.34E-07	Artery_Aorta	1683282	1683289	miR-383-5p.2
rs1133109	17	1683284	SMYD4	-0.83	4.89E-07	Brain_Hypothalamus	1683282	1683289	miR-383-5p.2
rs1133109	17	1683284	SMYD4	-0.25	1.31E-05	Breast_Mammary_Tissue	1683282	1683289	miR-383-5p.2
rs1133109	17	1683284	SMYD4	-0.40	1.85E-16	Adipose_Subcutaneous	1683282	1683289	miR-383-5p.2
rs1133109	17	1683284	SMYD4	-0.67	1.08E-05	Brain_Caudate_basal_ganglia	1683282	1683289	miR-383-5p.2
rs1133109	17	1683284	SMYD4	-0.38	1.15E-14	Artery_Tibial	1683282	1683289	miR-383-5p.2
rs1133109	17	1683284	SMYD4	-0.59	3.74E-14	Esophagus_Muscularis	1683282	1683289	miR-383-5p.2
rs1133109	17	1683284	SMYD4	-0.40	7.61E-11	Nerve_Tibial	1683282	1683289	miR-383-5p.2
rs1133109	17	1683284	SMYD4	-0.71	3.41E-11	Colon_Sigmoid	1683282	1683289	miR-383-5p.2
rs1133109	17	1683284	SMYD4	-0.68	3.14E-06	Brain_Cortex	1683282	1683289	miR-383-5p.2
rs1133109	17	1683284	SMYD4	-0.30	3.33E-14	Cells_Transformed_fibroblasts	1683282	1683289	miR-383-5p.2
rs1133109	17	1683284	SMYD4	-0.35	3.28E-07	Adipose_Visceral_Omentum	1683282	1683289	miR-383-5p.2
rs1133109	17	1683284	SMYD4	-0.24	1.94E-05	Esophagus_Mucosa	1683282	1683289	miR-383-5p.2
rs1133109	17	1683284	SMYD4	-0.41	8.05E-09	Lung	1683282	1683289	miR-383-5p.2
rs77972827	17	5116379	SCIMP	0.25	2.08E-07	Whole_Blood	5116375	5116382	miR-543
rs1133249	17	7475159	EIF4A1	-0.12	3.44E-05	Cells_Transformed_fibroblasts	7475154	7475161	miR-410-3p
rs9891006	17	7825574	KCNAB3	-0.28	6.00E-08	Thyroid	7825574	7825581	miR-137
rs9891006	17	7825574	KCNAB3	-0.55	1.83E-08	Brain_Cerebellum	7825574	7825581	miR-137
rs9891006	17	7825574	KCNAB3	-0.54	1.64E-06	Brain_Cerebellar_Hemisphere	7825574	7825581	miR-137
rs9891006	17	7825574	KCNAB3	-0.26	1.39E-07	Skin_Sun_Exposed_Lower_leg	7825574	7825581	miR-137
rs9649	17	34050934	AP2B1	0.50	4.87E-12	Testis	34050934	34050942	miR-31-5p
rs9649	17	34050934	AP2B1	0.51	5.49E-19	Muscle_Skeletal	34050934	34050942	miR-31-5p
rs9649	17	34050934	AP2B1	0.20	1.44E-05	Heart_Left_Ventricle	34050934	34050942	miR-31-5p
rs3744348	17	37417575	FBXL20	0.22	8.37E-05	Thyroid	37417569	37417577	miR-760
rs3744348	17	37417575	FBXL20	0.54	2.53E-07	Small_Intestine_Terminal_Ileum	37417569	37417577	miR-760
rs3744348	17	37417575	FBXL20	0.22	8.37E-05	Thyroid	37417572	37417579	miR-326
rs3744348	17	37417575	FBXL20	0.54	2.53E-07	Small_Intestine_Terminal_Ileum	37417572	37417579	miR-326
rs5001709	17	39880545	HAP1	-0.54	8.61E-06	Adipose_Subcutaneous	39880541	39880548	miR-328-3p
rs5001709	17	39880545	HAP1	-0.54	8.61E-06	Adipose_Subcutaneous	39880544	39880551	miR-339-5p
rs72836564	17	41935064	CD300LG	-0.19	9.41E-05	Adipose_Subcutaneous	41935057	41935065	miR-326
rs1042822	17	46620095	HOXB2	-0.37	1.06E-10	Thyroid	46620090	46620098	miR-186-5p
rs1042822	17	46620095	HOXB2	-0.60	2.41E-06	Testis	46620090	46620098	miR-186-5p
rs1042822	17	46620095	HOXB2	-0.53	4.03E-21	Whole_Blood	46620090	46620098	miR-186-5p
rs1042822	17	46620095	HOXB2	-0.57	6.97E-15	Adipose_Subcutaneous	46620090	46620098	miR-186-5p
rs1042822	17	46620095	HOXB2	-0.28	1.92E-06	Stomach	46620090	46620098	miR-186-5p
rs1042822	17	46620095	HOXB2	-0.39	1.64E-05	Artery_Tibial	46620090	46620098	miR-186-5p
rs1042822	17	46620095	HOXB2	-0.30	1.33E-09	Colon_Transverse	46620090	46620098	miR-186-5p
rs1042822	17	46620095	HOXB2	-0.47	1.32E-09	Esophagus_Muscularis	46620090	46620098	miR-186-5p
rs1042822	17	46620095	HOXB2	-0.39	1.63E-05	Liver	46620090	46620098	miR-186-5p
rs1042822	17	46620095	HOXB2	-0.51	1.41E-10	Muscle_Skeletal	46620090	46620098	miR-186-5p
rs1042822	17	46620095	HOXB2	-0.67	2.82E-07	Spleen	46620090	46620098	miR-186-5p
rs1042822	17	46620095	HOXB2	-0.45	3.85E-06	Colon_Sigmoid	46620090	46620098	miR-186-5p
rs1042822	17	46620095	HOXB2	-0.59	4.89E-08	Esophagus_Gastroesophageal_Junction	46620090	46620098	miR-186-5p
rs1042822	17	46620095	HOXB2	-0.69	1.04E-05	Brain_Hippocampus	46620090	46620098	miR-186-5p
rs1042822	17	46620095	HOXB2	-0.52	6.33E-18	Cells_Transformed_fibroblasts	46620090	46620098	miR-186-5p
rs1042822	17	46620095	HOXB2	-0.67	1.26E-06	Artery_Coronary	46620090	46620098	miR-186-5p
rs1042822	17	46620095	HOXB2	-0.39	1.73E-12	Adipose_Visceral_Omentum	46620090	46620098	miR-186-5p
rs1042822	17	46620095	HOXB2	-0.73	5.99E-10	Skin_Not_Sun_Exposed_Suprapubic	46620090	46620098	miR-186-5p
rs1042822	17	46620095	HOXB2	-0.49	2.78E-18	Lung	46620090	46620098	miR-186-5p
rs1042818	17	46620111	HOXB2	-0.37	1.06E-10	Thyroid	46620110	46620118	miR-139-5p
rs1042818	17	46620111	HOXB2	-0.60	2.41E-06	Testis	46620110	46620118	miR-139-5p
rs1042818	17	46620111	HOXB2	-0.53	4.03E-21	Whole_Blood	46620110	46620118	miR-139-5p
rs1042818	17	46620111	HOXB2	-0.57	6.97E-15	Adipose_Subcutaneous	46620110	46620118	miR-139-5p
rs1042818	17	46620111	HOXB2	-0.28	1.92E-06	Stomach	46620110	46620118	miR-139-5p
rs1042818	17	46620111	HOXB2	-0.39	1.64E-05	Artery_Tibial	46620110	46620118	miR-139-5p
rs1042818	17	46620111	HOXB2	-0.30	1.33E-09	Colon_Transverse	46620110	46620118	miR-139-5p
rs1042818	17	46620111	HOXB2	-0.47	1.32E-09	Esophagus_Muscularis	46620110	46620118	miR-139-5p
rs1042818	17	46620111	HOXB2	-0.39	1.63E-05	Liver	46620110	46620118	miR-139-5p
rs1042818	17	46620111	HOXB2	-0.51	1.41E-10	Muscle_Skeletal	46620110	46620118	miR-139-5p
rs1042818	17	46620111	HOXB2	-0.67	2.82E-07	Spleen	46620110	46620118	miR-139-5p
rs1042818	17	46620111	HOXB2	-0.45	3.85E-06	Colon_Sigmoid	46620110	46620118	miR-139-5p
rs1042818	17	46620111	HOXB2	-0.59	4.89E-08	Esophagus_Gastroesophageal_Junction	46620110	46620118	miR-139-5p
rs1042818	17	46620111	HOXB2	-0.69	1.04E-05	Brain_Hippocampus	46620110	46620118	miR-139-5p
rs1042818	17	46620111	HOXB2	-0.52	6.33E-18	Cells_Transformed_fibroblasts	46620110	46620118	miR-139-5p
rs1042818	17	46620111	HOXB2	-0.67	1.26E-06	Artery_Coronary	46620110	46620118	miR-139-5p
rs1042818	17	46620111	HOXB2	-0.39	1.73E-12	Adipose_Visceral_Omentum	46620110	46620118	miR-139-5p
rs1042818	17	46620111	HOXB2	-0.73	5.99E-10	Skin_Not_Sun_Exposed_Suprapubic	46620110	46620118	miR-139-5p
rs1042818	17	46620111	HOXB2	-0.49	2.78E-18	Lung	46620110	46620118	miR-139-5p
rs1051424	17	58024324	RPS6KB1	0.17	2.23E-05	Muscle_Skeletal	58024320	58024328	miR-129-5p
rs72845886	17	61666687	DCAF7	0.42	8.06E-05	Brain_Cerebellar_Hemisphere	61666683	61666690	miR-193-3p
rs73366229	17	80202204	CSNK1D	-0.46	3.82E-05	Adipose_Subcutaneous	80202204	80202211	miR-129-5p
rs73366229	17	80202204	CSNK1D	-0.44	1.83E-06	Skin_Sun_Exposed_Lower_leg	80202204	80202211	miR-129-5p
rs146966353	18	722366	YES1	-0.20	8.33E-06	Adipose_Subcutaneous	722365	722373	miR-23-3p
rs146966353	18	722366	YES1	-0.26	1.28E-06	Artery_Tibial	722365	722373	miR-23-3p
rs146966353	18	722366	YES1	-0.29	8.17E-07	Nerve_Tibial	722365	722373	miR-23-3p
rs1046491	18	9282142	ANKRD12	0.60	1.43E-07	Testis	9282142	9282149	miR-27-3p
rs1129214	18	12662148	CEP76	0.32	8.17E-07	Thyroid	12662147	12662154	miR-28-5p/708-5p
rs1129214	18	12662148	CEP76	-0.29	1.47E-10	Testis	12662147	12662154	miR-28-5p/708-5p
rs1129214	18	12662148	CEP76	0.49	3.91E-06	Testis	12662147	12662154	miR-28-5p/708-5p
rs1129214	18	12662148	CEP76	0.36	7.35E-07	Muscle_Skeletal	12662147	12662154	miR-28-5p/708-5p
rs1944362	18	52570345	CCDC68	-0.33	9.05E-11	Thyroid	52570342	52570350	miR-323-3p
rs2849383	18	60997381	KDSR	0.25	7.19E-08	Adipose_Subcutaneous	60997380	60997388	miR-335-5p
rs2849383	18	60997381	KDSR	0.34	1.31E-08	Nerve_Tibial	60997380	60997388	miR-335-5p
rs2849383	18	60997381	KDSR	0.26	1.40E-07	Lung	60997380	60997388	miR-335-5p
rs3087701	18	77915906	PARD6G	0.32	4.10E-05	Muscle_Skeletal	77915903	77915910	miR-133a-3p.2/133b
rs3087701	18	77915906	PARD6G	0.22	2.57E-06	Skin_Not_Sun_Exposed_Suprapubic	77915903	77915910	miR-133a-3p.2/133b
rs8737	19	2714720	DIRAS1	0.31	6.63E-07	Whole_Blood	2714719	2714726	miR-29-3p
rs8737	19	2714720	DIRAS1	0.32	9.44E-07	Cells_Transformed_fibroblasts	2714719	2714726	miR-29-3p
rs1049232	19	6751293	TRIP10	-0.19	2.38E-06	Thyroid	6751293	6751301	miR-17-5p/20-5p/93-5p/106-5p/519-3p
rs1049232	19	6751293	TRIP10	-0.32	2.80E-10	Adipose_Subcutaneous	6751293	6751301	miR-17-5p/20-5p/93-5p/106-5p/519-3p
rs1049232	19	6751293	TRIP10	-0.25	3.07E-07	Colon_Transverse	6751293	6751301	miR-17-5p/20-5p/93-5p/106-5p/519-3p
rs1049232	19	6751293	TRIP10	-0.56	1.14E-06	Liver	6751293	6751301	miR-17-5p/20-5p/93-5p/106-5p/519-3p
rs1049232	19	6751293	TRIP10	-0.29	1.81E-07	Nerve_Tibial	6751293	6751301	miR-17-5p/20-5p/93-5p/106-5p/519-3p
rs1049232	19	6751293	TRIP10	-0.15	8.14E-06	Esophagus_Mucosa	6751293	6751301	miR-17-5p/20-5p/93-5p/106-5p/519-3p
rs1049232	19	6751293	TRIP10	-0.26	3.03E-06	Skin_Not_Sun_Exposed_Suprapubic	6751293	6751301	miR-17-5p/20-5p/93-5p/106-5p/519-3p
rs1049232	19	6751293	TRIP10	-0.27	1.67E-14	Skin_Sun_Exposed_Lower_leg	6751293	6751301	miR-17-5p/20-5p/93-5p/106-5p/519-3p
rs1803768	19	14626197	DNAJB1	0.52	3.35E-06	Artery_Tibial	14626192	14626199	miR-137
rs1803768	19	14626197	DNAJB1	0.63	8.60E-08	Skin_Sun_Exposed_Lower_leg	14626192	14626199	miR-137
rs259292	19	33168059	ANKRD27	0.69	3.56E-10	Brain_Frontal_Cortex_BA9	33168055	33168062	miR-483-3p.1
rs259292	19	33168059	ANKRD27	-0.39	3.55E-05	Nerve_Tibial	33168055	33168062	miR-483-3p.1
rs259292	19	33168059	ANKRD27	-0.26	1.66E-10	Muscle_Skeletal	33168055	33168062	miR-483-3p.1
rs259292	19	33168059	ANKRD27	0.56	1.17E-07	Brain_Anterior_cingulate_cortex_BA24	33168055	33168062	miR-483-3p.1
rs259292	19	33168059	ANKRD27	0.59	1.57E-06	Brain_Putamen_basal_ganglia	33168055	33168062	miR-483-3p.1
rs7262903	20	3843027	MAVS	0.25	2.67E-06	Skin_Sun_Exposed_Lower_leg	3843024	3843031	miR-370-3p
rs6087120	20	10036434	SNAP25-AS1	-0.34	4.14E-06	Testis	10036434	10036441	miR-330-3p.2
rs6087120	20	10036434	SNAP25-AS1	-0.27	3.07E-05	Colon_Transverse	10036434	10036441	miR-330-3p.2
rs6087120	20	10036434	SNAP25-AS1	-0.75	5.53E-06	Cells_EBV-transformed_lymphocytes	10036434	10036441	miR-330-3p.2
rs6087120	20	10036434	SNAP25-AS1	-0.53	1.20E-08	Skin_Not_Sun_Exposed_Suprapubic	10036434	10036441	miR-330-3p.2
rs6087120	20	10036434	SNAP25-AS1	-0.37	6.47E-06	Skin_Sun_Exposed_Lower_leg	10036434	10036441	miR-330-3p.2
rs3664	20	61472386	TCFL5	0.53	1.48E-05	Brain_Cerebellum	61472380	61472388	miR-30-5p
rs3664	20	61472386	TCFL5	0.34	4.99E-08	Muscle_Skeletal	61472380	61472388	miR-30-5p
rs3664	20	61472386	TCFL5	0.45	4.78E-08	Brain_Hippocampus	61472380	61472388	miR-30-5p
rs9977314	21	38471963	TTC3	0.57	1.44E-40	Thyroid	38471958	38471966	miR-371-5p
rs9977314	21	38471963	TTC3	0.94	1.92E-33	Testis	38471958	38471966	miR-371-5p
rs9977314	21	38471963	TTC3	0.40	4.69E-08	Small_Intestine_Terminal_Ileum	38471958	38471966	miR-371-5p
rs9977314	21	38471963	TTC3	0.33	1.22E-07	Brain_Frontal_Cortex_BA9	38471958	38471966	miR-371-5p
rs9977314	21	38471963	TTC3	0.59	3.08E-26	Artery_Aorta	38471958	38471966	miR-371-5p
rs9977314	21	38471963	TTC3	0.42	3.18E-07	Brain_Hypothalamus	38471958	38471966	miR-371-5p
rs9977314	21	38471963	TTC3	0.20	1.38E-14	Whole_Blood	38471958	38471966	miR-371-5p
rs9977314	21	38471963	TTC3	0.41	1.25E-15	Breast_Mammary_Tissue	38471958	38471966	miR-371-5p
rs9977314	21	38471963	TTC3	0.50	6.76E-09	Pituitary	38471958	38471966	miR-371-5p
rs9977314	21	38471963	TTC3	0.45	2.55E-26	Adipose_Subcutaneous	38471958	38471966	miR-371-5p
rs9977314	21	38471963	TTC3	0.56	1.15E-08	Adrenal_Gland	38471958	38471966	miR-371-5p
rs9977314	21	38471963	TTC3	0.45	5.14E-19	Heart_Atrial_Appendage	38471958	38471966	miR-371-5p
rs9977314	21	38471963	TTC3	0.43	5.35E-14	Stomach	38471958	38471966	miR-371-5p
rs9977314	21	38471963	TTC3	0.46	1.09E-09	Brain_Caudate_basal_ganglia	38471958	38471966	miR-371-5p
rs9977314	21	38471963	TTC3	0.45	2.95E-33	Artery_Tibial	38471958	38471966	miR-371-5p
rs9977314	21	38471963	TTC3	0.50	4.13E-14	Colon_Transverse	38471958	38471966	miR-371-5p
rs9977314	21	38471963	TTC3	0.64	4.30E-15	Brain_Cerebellum	38471958	38471966	miR-371-5p
rs9977314	21	38471963	TTC3	0.52	1.02E-24	Esophagus_Muscularis	38471958	38471966	miR-371-5p
rs9977314	21	38471963	TTC3	0.65	8.85E-09	Liver	38471958	38471966	miR-371-5p
rs9977314	21	38471963	TTC3	0.57	2.87E-50	Nerve_Tibial	38471958	38471966	miR-371-5p
rs9977314	21	38471963	TTC3	0.49	5.04E-08	Prostate	38471958	38471966	miR-371-5p
rs9977314	21	38471963	TTC3	0.49	5.51E-16	Pancreas	38471958	38471966	miR-371-5p
rs9977314	21	38471963	TTC3	0.19	5.79E-13	Muscle_Skeletal	38471958	38471966	miR-371-5p
rs9977314	21	38471963	TTC3	0.70	3.13E-18	Spleen	38471958	38471966	miR-371-5p
rs9977314	21	38471963	TTC3	0.45	6.63E-08	Colon_Sigmoid	38471958	38471966	miR-371-5p
rs9977314	21	38471963	TTC3	0.52	2.27E-15	Esophagus_Gastroesophageal_Junction	38471958	38471966	miR-371-5p
rs9977314	21	38471963	TTC3	0.48	1.28E-17	Brain_Cortex	38471958	38471966	miR-371-5p
rs9977314	21	38471963	TTC3	0.38	2.47E-11	Heart_Left_Ventricle	38471958	38471966	miR-371-5p
rs9977314	21	38471963	TTC3	0.21	2.17E-18	Cells_Transformed_fibroblasts	38471958	38471966	miR-371-5p
rs9977314	21	38471963	TTC3	0.59	2.07E-06	Uterus	38471958	38471966	miR-371-5p
rs9977314	21	38471963	TTC3	0.72	1.85E-21	Cells_EBV-transformed_lymphocytes	38471958	38471966	miR-371-5p
rs9977314	21	38471963	TTC3	0.65	8.36E-14	Artery_Coronary	38471958	38471966	miR-371-5p
rs9977314	21	38471963	TTC3	0.45	9.28E-16	Adipose_Visceral_Omentum	38471958	38471966	miR-371-5p
rs9977314	21	38471963	TTC3	0.35	1.49E-08	Brain_Nucleus_accumbens_basal_ganglia	38471958	38471966	miR-371-5p
rs9977314	21	38471963	TTC3	0.50	1.84E-09	Brain_Cerebellar_Hemisphere	38471958	38471966	miR-371-5p
rs9977314	21	38471963	TTC3	0.65	7.81E-40	Esophagus_Mucosa	38471958	38471966	miR-371-5p
rs9977314	21	38471963	TTC3	0.72	1.04E-30	Skin_Not_Sun_Exposed_Suprapubic	38471958	38471966	miR-371-5p
rs9977314	21	38471963	TTC3	0.37	8.26E-10	Brain_Putamen_basal_ganglia	38471958	38471966	miR-371-5p
rs9977314	21	38471963	TTC3	0.61	4.68E-34	Lung	38471958	38471966	miR-371-5p
rs9977314	21	38471963	TTC3	0.72	6.82E-53	Skin_Sun_Exposed_Lower_leg	38471958	38471966	miR-371-5p
rs2835840	21	38991321	KCNJ6	-0.31	2.82E-07	Brain_Frontal_Cortex_BA9	38991315	38991322	miR-129-5p
rs2835840	21	38991321	KCNJ6	-0.42	1.12E-05	Brain_Cerebellar_Hemisphere	38991315	38991322	miR-129-5p
rs2236440	21	43306101	C2CD2	0.20	5.37E-06	Adipose_Subcutaneous	43306098	43306106	miR-137
rs2236440	21	43306101	C2CD2	0.46	2.18E-13	Cells_Transformed_fibroblasts	43306098	43306106	miR-137
rs2236440	21	43306101	C2CD2	0.22	4.10E-07	Skin_Sun_Exposed_Lower_leg	43306098	43306106	miR-137
rs4275	22	26921725	TPST2	-0.42	6.05E-15	Thyroid	26921723	26921730	miR-124-3p.2/506-3p
rs4275	22	26921725	TPST2	-0.29	5.12E-06	Stomach	26921723	26921730	miR-124-3p.2/506-3p
rs4275	22	26921725	TPST2	-0.27	2.14E-06	Esophagus_Muscularis	26921723	26921730	miR-124-3p.2/506-3p
rs4275	22	26921725	TPST2	-0.20	2.09E-07	Nerve_Tibial	26921723	26921730	miR-124-3p.2/506-3p
rs4275	22	26921725	TPST2	-0.26	2.29E-06	Skin_Not_Sun_Exposed_Suprapubic	26921723	26921730	miR-124-3p.2/506-3p
rs4275	22	26921725	TPST2	-0.18	2.55E-05	Skin_Sun_Exposed_Lower_leg	26921723	26921730	miR-124-3p.2/506-3p
rs4275	22	26921725	TPST2	-0.42	6.05E-15	Thyroid	26921723	26921731	miR-124-3p.1
rs4275	22	26921725	TPST2	-0.29	5.12E-06	Stomach	26921723	26921731	miR-124-3p.1
rs4275	22	26921725	TPST2	-0.27	2.14E-06	Esophagus_Muscularis	26921723	26921731	miR-124-3p.1
rs4275	22	26921725	TPST2	-0.20	2.09E-07	Nerve_Tibial	26921723	26921731	miR-124-3p.1
rs4275	22	26921725	TPST2	-0.26	2.29E-06	Skin_Not_Sun_Exposed_Suprapubic	26921723	26921731	miR-124-3p.1
rs4275	22	26921725	TPST2	-0.18	2.55E-05	Skin_Sun_Exposed_Lower_leg	26921723	26921731	miR-124-3p.1
rs12483880	22	38051999	SH3BP1	0.17	3.65E-07	Whole_Blood	38051993	38052000	miR-31-5p
rs139101	22	44566906	PARVG	0.48	2.28E-07	Lung	44566900	44566908	miR-324-5p
rs6006951	22	45583107	NUP50	-0.65	2.49E-05	Artery_Tibial	45583107	45583115	miR-129-5p
rs6006951	22	45583107	NUP50	-0.75	2.64E-06	Nerve_Tibial	45583107	45583115	miR-129-5p
rs3179	22	47075462	GRAMD4	0.27	2.82E-07	Thyroid	47075462	47075470	miR-543
rs1207612	X	24566835	PDK3	0.29	2.20E-06	Testis	24566831	24566838	miR-216-5p
rs1207612	X	24566835	PDK3	0.22	4.93E-10	Artery_Tibial	24566831	24566838	miR-216-5p
rs1207612	X	24566835	PDK3	0.30	1.28E-09	Esophagus_Muscularis	24566831	24566838	miR-216-5p
rs1207612	X	24566835	PDK3	0.22	4.77E-07	Nerve_Tibial	24566831	24566838	miR-216-5p
rs1207612	X	24566835	PDK3	0.35	4.73E-09	Muscle_Skeletal	24566831	24566838	miR-216-5p
rs1207612	X	24566835	PDK3	0.23	2.18E-10	Cells_Transformed_fibroblasts	24566831	24566838	miR-216-5p
rs1207612	X	24566835	PDK3	0.29	2.20E-06	Testis	24566835	24566842	miR-186-5p
rs1207612	X	24566835	PDK3	0.22	4.93E-10	Artery_Tibial	24566835	24566842	miR-186-5p
rs1207612	X	24566835	PDK3	0.30	1.28E-09	Esophagus_Muscularis	24566835	24566842	miR-186-5p
rs1207612	X	24566835	PDK3	0.22	4.77E-07	Nerve_Tibial	24566835	24566842	miR-186-5p
rs1207612	X	24566835	PDK3	0.35	4.73E-09	Muscle_Skeletal	24566835	24566842	miR-186-5p
rs1207612	X	24566835	PDK3	0.23	2.18E-10	Cells_Transformed_fibroblasts	24566835	24566842	miR-186-5p
rs12559248	X	129758693	ENOX2	-0.40	1.69E-04	Thyroid	129758693	129758700	miR-505-3p.1
rs12353767	X	142713493	SLITRK4	-0.64	1.36E-09	Brain_Cortex	142713487	142713495	miR-144-3p

## Sheet: Supplementary_Table_S6
Supplementary Table S6 - Detailed list of GTEx significant eQTLs mapped to lincRN
rs_id	chromosome	snp_position	gene_symbol	effect_size	p_adjust	regulated_gene	tissue	lincrna_begin	lincrna_end
rs7526310	1	804759	FAM41C	0.56	2.54E-05	ENSG00000237094	Heart_Atrial_Appendage	803783	812182
rs148649543	1	752796	FAM87B	0.74	3.22E-05	ENSG00000228327	Heart_Atrial_Appendage	752751	755214
rs12184312	1	754063	FAM87B	0.74	3.36E-05	ENSG00000228327	Heart_Atrial_Appendage	752751	755214
rs12184325	1	754105	FAM87B	0.74	3.36E-05	ENSG00000228327	Heart_Atrial_Appendage	752751	755214
rs12184313	1	754211	FAM87B	0.74	3.36E-05	ENSG00000228327	Heart_Atrial_Appendage	752751	755214
rs10454459	1	754629	FAM87B	0.74	3.36E-05	ENSG00000228327	Heart_Atrial_Appendage	752751	755214
rs186300092	1	761610	LINC01128	0.85	3.95E-05	ENSG00000228327	Heart_Atrial_Appendage	761589	762886
rs148649543	1	752796	FAM87B	1.09	5.49E-10	ENSG00000237491	Heart_Atrial_Appendage	752751	755214
rs12184312	1	754063	FAM87B	1.09	5.10E-10	ENSG00000237491	Heart_Atrial_Appendage	752751	755214
rs12184325	1	754105	FAM87B	1.09	5.10E-10	ENSG00000237491	Heart_Atrial_Appendage	752751	755214
rs12184313	1	754211	FAM87B	1.09	5.10E-10	ENSG00000237491	Heart_Atrial_Appendage	752751	755214
rs10454459	1	754629	FAM87B	1.09	5.10E-10	ENSG00000237491	Heart_Atrial_Appendage	752751	755214
rs10454454	1	754954	FAM87B	1.26	7.60E-09	ENSG00000237491	Heart_Atrial_Appendage	752751	755214
rs186300092	1	761610	LINC01128	1.22	1.72E-09	ENSG00000237491	Heart_Atrial_Appendage	761589	762886
rs115523412	1	761958	LINC01128	1.03	2.91E-08	ENSG00000237491	Heart_Atrial_Appendage	761589	762886
rs148649543	1	752796	FAM87B	0.64	2.19E-07	LINC00115	Heart_Atrial_Appendage	752751	755214
rs3131971	1	752894	FAM87B	-0.44	4.35E-08	LINC00115	Heart_Atrial_Appendage	752751	755214
rs2073814	1	753474	FAM87B	-0.47	4.28E-08	LINC00115	Heart_Atrial_Appendage	752751	755214
rs12184312	1	754063	FAM87B	0.65	9.46E-08	LINC00115	Heart_Atrial_Appendage	752751	755214
rs12184325	1	754105	FAM87B	0.65	9.46E-08	LINC00115	Heart_Atrial_Appendage	752751	755214
rs12184313	1	754211	FAM87B	0.65	9.46E-08	LINC00115	Heart_Atrial_Appendage	752751	755214
rs3115859	1	754503	FAM87B	-0.47	9.61E-09	LINC00115	Heart_Atrial_Appendage	752751	755214
rs10454459	1	754629	FAM87B	0.65	9.46E-08	LINC00115	Heart_Atrial_Appendage	752751	755214
rs10454454	1	754954	FAM87B	0.74	1.24E-06	LINC00115	Heart_Atrial_Appendage	752751	755214
rs3131966	1	754964	FAM87B	-0.45	2.46E-07	LINC00115	Heart_Atrial_Appendage	752751	755214
rs61768202	1	786995	LINC01128	0.39	4.23E-05	LINC00115	Heart_Atrial_Appendage	763079	788146
rs3863622	1	787606	LINC01128	0.38	4.22E-05	LINC00115	Heart_Atrial_Appendage	763079	788146
rs2905054	1	787685	LINC01128	-0.39	2.61E-05	LINC00115	Heart_Atrial_Appendage	763079	788146
rs184718981	1	811528	FAM41C	0.65	4.50E-05	LINC00115	Heart_Atrial_Appendage	803783	812182
rs75689004	1	3816950	C1orf174	-0.40	7.19E-07	DFFB	Heart_Atrial_Appendage	3816936	3822096
rs10909825	1	3817260	C1orf174	-0.34	2.34E-06	DFFB	Heart_Atrial_Appendage	3816980	3832011
rs12097125	1	3817605	C1orf174	-0.32	1.01E-05	DFFB	Heart_Atrial_Appendage	3816980	3832011
rs3935779	1	3817632	C1orf174	-0.36	5.49E-07	DFFB	Heart_Atrial_Appendage	3816980	3832011
rs3935778	1	3817661	C1orf174	-0.36	5.49E-07	DFFB	Heart_Atrial_Appendage	3816980	3832011
rs72849340	1	3818099	C1orf174	-0.36	5.49E-07	DFFB	Heart_Atrial_Appendage	3816980	3832011
rs76419011	1	3823804	LINC01134	-0.38	1.24E-06	DFFB	Heart_Atrial_Appendage	3816980	3832011
rs74716290	1	3827198	LINC01134	-0.40	7.19E-07	DFFB	Heart_Atrial_Appendage	3816980	3832011
rs114272920	1	3831240	LINC01134	-0.40	1.01E-06	DFFB	Heart_Atrial_Appendage	3816980	3832011
rs10797357	1	3821334	LINC01134	0.54	1.69E-11	C1orf174	Heart_Atrial_Appendage	3816980	3832011
rs77851199	1	3828902	LINC01134	-0.59	4.34E-08	C1orf174	Heart_Atrial_Appendage	3816980	3832011
rs35583447	1	3829614	LINC01134	0.62	8.00E-13	C1orf174	Heart_Atrial_Appendage	3816980	3832011
rs35241263	1	3831232	LINC01134	0.60	7.19E-11	C1orf174	Heart_Atrial_Appendage	3816980	3832011
rs12409443	1	9259775	MIR34AHG	0.31	3.90E-05	H6PD	Heart_Atrial_Appendage	9242066	9262678
rs12026101	1	9259932	MIR34AHG	0.31	3.85E-05	H6PD	Heart_Atrial_Appendage	9242066	9262678
rs4908825	1	9260154	MIR34AHG	0.31	3.85E-05	H6PD	Heart_Atrial_Appendage	9242066	9262678
rs4908528	1	9260426	MIR34AHG	0.31	3.92E-05	H6PD	Heart_Atrial_Appendage	9242066	9262678
rs743973	1	9260900	MIR34AHG	0.31	3.81E-05	H6PD	Heart_Atrial_Appendage	9242066	9262678
rs737261	1	9260941	MIR34AHG	0.31	3.81E-05	H6PD	Heart_Atrial_Appendage	9242066	9262678
rs6693180	1	9261386	MIR34AHG	0.31	3.81E-05	H6PD	Heart_Atrial_Appendage	9242066	9262678
rs744613	1	9261796	MIR34AHG	0.31	3.78E-05	H6PD	Heart_Atrial_Appendage	9242066	9262678
rs3738618	1	17216080	LOC101928613	0.39	5.95E-06	CROCC	Heart_Atrial_Appendage	17215037	17216144
rs696604	1	16793949	CROCCP3	-0.45	2.67E-05	LOC105376805	Heart_Atrial_Appendage	16787443	16794976
rs2790434	10	28763048	LOC105376468	-0.32	6.08E-06	ENSG00000254635	Heart_Atrial_Appendage	28721937	28784742
rs2616619	10	28763260	LOC105376468	-0.32	6.01E-06	ENSG00000254635	Heart_Atrial_Appendage	28721937	28784742
rs2790458	10	28765697	LOC105376468	-0.33	5.37E-06	ENSG00000254635	Heart_Atrial_Appendage	28721937	28784742
rs1106274	10	28769698	LOC105376468	-0.32	5.95E-06	ENSG00000254635	Heart_Atrial_Appendage	28721937	28784742
rs2790453	10	28770018	LOC105376468	-0.33	8.58E-06	ENSG00000254635	Heart_Atrial_Appendage	28721937	28784742
rs2807743	10	28780293	LOC105376468	-0.39	1.15E-07	ENSG00000254635	Heart_Atrial_Appendage	28721937	28784742
rs2998286	10	28780373	LOC105376468	-0.39	1.29E-07	ENSG00000254635	Heart_Atrial_Appendage	28721937	28784742
rs2807742	10	28781367	LOC105376468	-0.44	3.30E-09	ENSG00000254635	Heart_Atrial_Appendage	28721937	28784742
rs2807740	10	28784483	LOC105376468	-0.41	4.33E-08	ENSG00000254635	Heart_Atrial_Appendage	28721937	28784742
rs17230570	10	33345626	LOC101929475	-0.99	3.96E-05	CCDC7	Heart_Atrial_Appendage	33271469	33371030
rs7088801	10	33368644	LOC101929475	-0.81	2.89E-05	CCDC7	Heart_Atrial_Appendage	33271469	33371030
rs1187048	10	33302140	LOC101929475	0.37	1.09E-05	ENSG00000273038	Heart_Atrial_Appendage	33271469	33371030
rs1187051	10	33306432	LOC101929475	0.39	6.22E-06	ENSG00000273038	Heart_Atrial_Appendage	33271469	33371030
rs1187059	10	33321208	LOC101929475	0.39	1.09E-05	ENSG00000273038	Heart_Atrial_Appendage	33271469	33371030
rs2756013	10	33350273	LOC101929475	-0.37	3.74E-05	ENSG00000273038	Heart_Atrial_Appendage	33271469	33371030
rs2666230	10	33350879	LOC101929475	-0.43	8.95E-06	ENSG00000273038	Heart_Atrial_Appendage	33271469	33371030
rs2666229	10	33353843	LOC101929475	-0.41	1.16E-05	ENSG00000273038	Heart_Atrial_Appendage	33271469	33371030
rs1255401	10	42975170	LINC00839	-0.61	1.01E-07	LOC441666	Heart_Atrial_Appendage	42971076	42990784
rs1255404	10	42978025	LINC00839	-0.43	8.04E-05	LOC441666	Heart_Atrial_Appendage	42971076	42990784
rs1255406	10	42979254	LINC00839	-0.47	4.08E-05	LOC441666	Heart_Atrial_Appendage	42971076	42990784
rs1255408	10	42980138	LINC00839	-0.45	5.14E-05	LOC441666	Heart_Atrial_Appendage	42971076	42990784
rs1255409	10	42981189	LINC00839	-0.45	5.25E-05	LOC441666	Heart_Atrial_Appendage	42971076	42990784
rs1255410	10	42981321	LINC00839	-0.45	5.26E-05	LOC441666	Heart_Atrial_Appendage	42971076	42990784
rs1255369	10	42984386	LINC00839	-0.51	1.44E-05	LOC441666	Heart_Atrial_Appendage	42971076	42990784
rs1255370	10	42985615	LINC00839	-0.51	2.06E-05	LOC441666	Heart_Atrial_Appendage	42971076	42990784
rs2484304	10	43193161	LOC107984178	-0.66	1.32E-06	LOC441666	Heart_Atrial_Appendage	43191483	43201901
rs2505895	10	43201033	LOC107984178	-0.52	1.37E-05	LOC441666	Heart_Atrial_Appendage	43191483	43201901
rs2505894	10	43201839	LOC107984178	-0.52	1.41E-05	LOC441666	Heart_Atrial_Appendage	43191483	43201901
rs2484304	10	43193161	LOC107984178	-0.61	1.10E-05	LINC00839	Heart_Atrial_Appendage	43191483	43201901
rs583361	10	43194923	LOC107984178	-0.69	9.87E-09	LINC00839	Heart_Atrial_Appendage	43191483	43201901
rs2505895	10	43201033	LOC107984178	-0.52	1.83E-05	LINC00839	Heart_Atrial_Appendage	43191483	43201901
rs2505894	10	43201839	LOC107984178	-0.52	1.89E-05	LINC00839	Heart_Atrial_Appendage	43191483	43201901
rs45491899	10	42971135	LINC00839	0.36	6.98E-06	ZNF33B	Heart_Atrial_Appendage	42971076	42990784
rs56319805	10	42972005	LINC00839	0.36	6.98E-06	ZNF33B	Heart_Atrial_Appendage	42971076	42990784
rs1855460	10	42972131	LINC00839	0.36	6.98E-06	ZNF33B	Heart_Atrial_Appendage	42971076	42990784
rs7911186	10	42973936	LINC00839	0.37	5.84E-06	ZNF33B	Heart_Atrial_Appendage	42971076	42990784
rs7893674	10	42974443	LINC00839	0.35	1.63E-05	ZNF33B	Heart_Atrial_Appendage	42971076	42990784
rs1855444	10	42975407	LINC00839	0.37	6.28E-06	ZNF33B	Heart_Atrial_Appendage	42971076	42990784
rs1334053	10	42975731	LINC00839	0.37	5.74E-06	ZNF33B	Heart_Atrial_Appendage	42971076	42990784
rs1855445	10	42975803	LINC00839	0.37	5.72E-06	ZNF33B	Heart_Atrial_Appendage	42971076	42990784
rs7076849	10	42975859	LINC00839	0.34	1.70E-05	ZNF33B	Heart_Atrial_Appendage	42971076	42990784
rs115753346	10	42977556	LINC00839	0.34	3.33E-05	ZNF33B	Heart_Atrial_Appendage	42971076	42990784
rs111425024	10	42977705	LINC00839	0.36	1.13E-05	ZNF33B	Heart_Atrial_Appendage	42971076	42990784
rs35917885	10	42979037	LINC00839	0.33	3.63E-05	ZNF33B	Heart_Atrial_Appendage	42971076	42990784
rs35605560	10	42980238	LINC00839	0.34	2.05E-05	ZNF33B	Heart_Atrial_Appendage	42971076	42990784
rs6593345	10	42981127	LINC00839	0.33	4.16E-05	ZNF33B	Heart_Atrial_Appendage	42971076	42990784
rs1889310	10	42981695	LINC00839	0.33	3.64E-05	ZNF33B	Heart_Atrial_Appendage	42971076	42990784
rs11239614	10	42982518	LINC00839	0.33	3.64E-05	ZNF33B	Heart_Atrial_Appendage	42971076	42990784
rs11499092	10	42982645	LINC00839	0.33	3.87E-05	ZNF33B	Heart_Atrial_Appendage	42971076	42990784
rs11239615	10	42982655	LINC00839	0.33	3.87E-05	ZNF33B	Heart_Atrial_Appendage	42971076	42990784
rs11499093	10	42982790	LINC00839	0.33	4.31E-05	ZNF33B	Heart_Atrial_Appendage	42971076	42990784
rs11499095	10	42983525	LINC00839	0.34	2.09E-05	ZNF33B	Heart_Atrial_Appendage	42971076	42990784
rs1855450	10	42983707	LINC00839	0.34	2.11E-05	ZNF33B	Heart_Atrial_Appendage	42971076	42990784
rs12259795	10	42984075	LINC00839	0.34	2.11E-05	ZNF33B	Heart_Atrial_Appendage	42971076	42990784
rs6593349	10	42985292	LINC00839	0.37	6.11E-06	ZNF33B	Heart_Atrial_Appendage	42971076	42990784
rs1831915	10	42989710	LINC00839	0.36	8.75E-06	ZNF33B	Heart_Atrial_Appendage	42971076	42990784
rs7099013	10	43191739	LOC107984178	0.40	8.94E-07	ZNF33B	Heart_Atrial_Appendage	43191483	43201901
rs644175	10	43199308	LOC107984178	-0.41	3.76E-07	ZNF33B	Heart_Atrial_Appendage	43191483	43201901
rs3088205	11	565873	MIR210HG	-0.29	9.31E-07	PTDSS2	Heart_Atrial_Appendage	565660	568420
rs35714706	11	565910	MIR210HG	-0.29	9.06E-07	PTDSS2	Heart_Atrial_Appendage	565660	568420
rs35110387	11	566094	MIR210HG	-0.29	8.85E-07	PTDSS2	Heart_Atrial_Appendage	565660	568420
rs3740651	11	566300	MIR210HG	-0.29	8.02E-07	PTDSS2	Heart_Atrial_Appendage	565660	568420
rs12792868	11	566647	MIR210HG	-0.29	8.72E-07	PTDSS2	Heart_Atrial_Appendage	565660	568420
rs12802200	11	566936	MIR210HG	-0.29	9.61E-06	PTDSS2	Heart_Atrial_Appendage	565660	568420
rs1062099	11	567627	MIR210	-0.30	4.57E-06	PTDSS2	Heart_Atrial_Appendage	567526	568369
rs1610160	11	565872	MIR210HG	0.24	1.21E-05	HRAS	Heart_Atrial_Appendage	565660	568420
rs3088205	11	565873	MIR210HG	-0.30	1.18E-07	HRAS	Heart_Atrial_Appendage	565660	568420
rs35714706	11	565910	MIR210HG	-0.30	1.16E-07	HRAS	Heart_Atrial_Appendage	565660	568420
rs35110387	11	566094	MIR210HG	-0.30	1.13E-07	HRAS	Heart_Atrial_Appendage	565660	568420
rs3740651	11	566300	MIR210HG	-0.30	7.67E-08	HRAS	Heart_Atrial_Appendage	565660	568420
rs12792868	11	566647	MIR210HG	-0.30	1.08E-07	HRAS	Heart_Atrial_Appendage	565660	568420
rs12802200	11	566936	MIR210HG	-0.28	7.54E-06	HRAS	Heart_Atrial_Appendage	565660	568420
rs7936401	11	567256	MIR210HG	0.24	1.31E-05	HRAS	Heart_Atrial_Appendage	567144	568457
rs7927267	11	567391	MIR210HG	0.24	1.28E-05	HRAS	Heart_Atrial_Appendage	567144	568457
rs1062099	11	567627	MIR210	-0.27	2.29E-05	HRAS	Heart_Atrial_Appendage	567526	568369
rs7935908	11	567630	MIR210	0.24	1.43E-05	HRAS	Heart_Atrial_Appendage	567526	568369
rs11031252	11	4211165	LOC100506082	0.25	4.33E-06	RRM1	Heart_Atrial_Appendage	4208370	4223885
rs4910921	11	4217342	LOC100506082	-0.23	5.04E-06	RRM1	Heart_Atrial_Appendage	4208370	4223885
rs35970225	11	4221016	LOC100506082	0.25	2.73E-06	RRM1	Heart_Atrial_Appendage	4208370	4223885
rs7137336	12	9393282	LINC00987	0.72	5.44E-06	A2MP1	Heart_Atrial_Appendage	9392599	9395635
rs877169	12	9393593	LINC00987	-0.55	7.53E-08	A2MP1	Heart_Atrial_Appendage	9392599	9395635
rs34371	12	9393753	MIR1244-1	-0.80	6.39E-17	A2MP1	Heart_Atrial_Appendage	9392599	9395635
rs34372	12	9393788	MIR1244-1	-0.78	7.34E-16	A2MP1	Heart_Atrial_Appendage	9392599	9395635
rs7980226	12	9395544	LINC00987	-0.78	6.55E-16	A2MP1	Heart_Atrial_Appendage	9392599	9395635
rs7297302	12	9528838	LOC101930452	0.41	2.32E-05	A2MP1	Heart_Atrial_Appendage	9520060	9550213
rs68104378	12	9532210	LOC101930452	0.42	3.32E-05	A2MP1	Heart_Atrial_Appendage	9520060	9550213
rs73049275	12	9534258	LOC101930452	0.80	7.18E-06	A2MP1	Heart_Atrial_Appendage	9520060	9550213
rs10771616	12	9535432	LOC101930452	-0.42	3.12E-05	A2MP1	Heart_Atrial_Appendage	9520060	9550213
rs7301079	12	9537345	LOC101930452	-0.44	1.27E-05	A2MP1	Heart_Atrial_Appendage	9520060	9550213
rs7488627	12	9537975	LOC101930452	-0.43	2.84E-05	A2MP1	Heart_Atrial_Appendage	9520060	9550213
rs6487874	12	9538247	LOC101930452	-0.42	2.88E-05	A2MP1	Heart_Atrial_Appendage	9520060	9550213
rs6487876	12	9538489	LOC101930452	-0.44	1.46E-05	A2MP1	Heart_Atrial_Appendage	9520060	9550213
rs7139275	12	9540358	LOC101930452	-0.48	4.60E-06	A2MP1	Heart_Atrial_Appendage	9520060	9550213
rs7398952	12	9540903	LOC101930452	-0.48	5.69E-06	A2MP1	Heart_Atrial_Appendage	9520060	9550213
rs59502820	12	9393721	LINC00987	-0.64	3.36E-07	ENSG00000111788	Heart_Atrial_Appendage	9392599	9395635
rs2113905	12	9527452	LOC101930452	0.48	1.49E-05	ENSG00000255753	Heart_Atrial_Appendage	9520060	9550213
rs7310818	12	9532933	LOC101930452	-0.49	2.70E-05	ENSG00000255753	Heart_Atrial_Appendage	9520060	9550213
rs7485128	12	9539949	LOC101930452	-0.47	2.41E-05	ENSG00000255753	Heart_Atrial_Appendage	9520060	9550213
rs10743683	12	9522932	LOC101930452	0.46	2.11E-05	ENSG00000214776	Heart_Atrial_Appendage	9520060	9550213
rs4882995	12	9523741	LOC101930452	0.46	2.24E-05	ENSG00000214776	Heart_Atrial_Appendage	9520060	9550213
rs35295801	12	10101391	FLJ46363	0.80	5.24E-08	CLEC12A	Heart_Atrial_Appendage	10100736	10105935
rs7957464	12	10104289	FLJ46363	0.85	5.04E-18	CLEC12A	Heart_Atrial_Appendage	10100736	10105935
rs7958109	12	10104740	FLJ46363	1.00	6.91E-10	CLEC12A	Heart_Atrial_Appendage	10100736	10105935
rs35295801	12	10101391	FLJ46363	0.74	8.35E-06	CLEC12B	Heart_Atrial_Appendage	10100736	10105935
rs7957464	12	10104289	FLJ46363	0.78	3.10E-11	CLEC12B	Heart_Atrial_Appendage	10100736	10105935
rs7958109	12	10104740	FLJ46363	1.12	8.14E-10	CLEC12B	Heart_Atrial_Appendage	10100736	10105935
rs118169927	13	24060949	LINC00327	0.79	1.38E-06	TNFRSF19	Heart_Atrial_Appendage	24043651	24061603
rs7164051	15	24747661	PWRN1	-0.92	6.05E-09	PWRN3	Heart_Atrial_Appendage	24738284	24758291
rs8028777	15	24751425	PWRN1	-0.93	2.40E-08	PWRN3	Heart_Atrial_Appendage	24738284	24758291
rs59713755	15	24753844	PWRN1	-0.94	1.74E-08	PWRN3	Heart_Atrial_Appendage	24738284	24758291
rs7496465	15	24764695	PWRN1	-0.95	6.09E-09	PWRN3	Heart_Atrial_Appendage	24758217	24779055
rs34075969	15	24767571	PWRN1	-0.95	4.59E-09	PWRN3	Heart_Atrial_Appendage	24766828	24779055
rs74003248	15	24769168	PWRN1	-0.93	4.49E-09	PWRN3	Heart_Atrial_Appendage	24766828	24779055
rs60252067	15	24776645	PWRN1	-0.97	3.85E-07	PWRN3	Heart_Atrial_Appendage	24766828	24779055
rs148002571	15	24778177	PWRN1	-1.05	1.01E-08	PWRN3	Heart_Atrial_Appendage	24766828	24779055
rs199880687	15	24779648	PWRN1	-1.27	2.74E-08	PWRN3	Heart_Atrial_Appendage	24778842	24832924
rs74003254	15	24779813	PWRN1	-1.07	1.45E-08	PWRN3	Heart_Atrial_Appendage	24778842	24832924
rs28657978	15	24781756	PWRN1	-0.96	5.92E-09	PWRN3	Heart_Atrial_Appendage	24778842	24832924
rs57497203	15	24782463	PWRN1	-0.95	6.44E-09	PWRN3	Heart_Atrial_Appendage	24778842	24832924
rs8025747	15	24782897	PWRN1	0.56	3.75E-05	PWRN3	Heart_Atrial_Appendage	24778842	24832924
rs7181199	15	24795876	PWRN1	-0.93	8.41E-09	PWRN3	Heart_Atrial_Appendage	24792943	24811927
rs12592162	15	24801204	PWRN1	-0.94	5.22E-09	PWRN3	Heart_Atrial_Appendage	24792943	24811927
rs59783776	15	24803970	PWRN1	-0.98	1.71E-08	PWRN3	Heart_Atrial_Appendage	24803364	24813268
rs12592029	15	24806523	PWRN1	-0.92	2.73E-08	PWRN3	Heart_Atrial_Appendage	24803364	24813268
rs56396907	15	24808260	PWRN1	-0.96	5.16E-08	PWRN3	Heart_Atrial_Appendage	24803364	24813268
rs117354672	15	24808639	PWRN1	-1.24	6.58E-06	PWRN3	Heart_Atrial_Appendage	24803364	24813268
rs8040272	15	24824016	PWRN1	-1.00	2.83E-09	PWRN3	Heart_Atrial_Appendage	24820099	24897277
rs28388582	15	24829839	PWRN1	-0.98	4.28E-09	PWRN3	Heart_Atrial_Appendage	24820099	24897277
rs28422959	15	24829957	PWRN1	-0.98	4.16E-09	PWRN3	Heart_Atrial_Appendage	24820099	24897277
rs74003291	15	24832750	PWRN1	-0.94	3.14E-08	PWRN3	Heart_Atrial_Appendage	24832744	24897263
rs7165277	15	24686845	PWRN3	0.53	2.67E-05	PWRN1	Heart_Atrial_Appendage	24686274	24693114
rs8032101	15	24688325	LOC101928840	0.54	1.79E-05	PWRN1	Heart_Atrial_Appendage	24686274	24693114
rs11638279	15	24689570	LOC101928840	0.55	4.08E-06	PWRN1	Heart_Atrial_Appendage	24686274	24693114
rs7497498	15	24690033	LOC101928840	0.55	4.27E-06	PWRN1	Heart_Atrial_Appendage	24686274	24693114
rs12902371	15	24691399	LOC101928840	0.58	9.10E-07	PWRN1	Heart_Atrial_Appendage	24686274	24693114
rs12908483	15	24691436	LOC101928840	0.55	2.24E-06	PWRN1	Heart_Atrial_Appendage	24686274	24693114
rs12902647	15	24691501	LOC101928840	0.51	1.29E-05	PWRN1	Heart_Atrial_Appendage	24686274	24693114
rs72731415	15	40331699	SRP14	0.27	9.20E-07	EIF2AK4	Heart_Atrial_Appendage	40331550	40349184
rs199729074	15	40359244	SRP14-AS1	-0.50	3.69E-05	EIF2AK4	Heart_Atrial_Appendage	40331512	40359491
rs77392419	15	40334081	SRP14-AS1	0.98	9.12E-07	SRP14	Heart_Atrial_Appendage	40331550	40349184
rs77534034	15	40334707	SRP14-AS1	0.98	1.13E-06	SRP14	Heart_Atrial_Appendage	40331550	40349184
rs79956839	15	40352160	SRP14-AS1	0.91	4.32E-06	SRP14	Heart_Atrial_Appendage	40331512	40359491
rs77027525	15	40354615	SRP14-AS1	0.95	3.75E-07	SRP14	Heart_Atrial_Appendage	40331512	40359491
rs75194827	15	40355926	SRP14-AS1	0.96	3.91E-07	SRP14	Heart_Atrial_Appendage	40331512	40359491
rs111372502	15	40357176	SRP14-AS1	0.98	6.72E-07	SRP14	Heart_Atrial_Appendage	40331512	40359491
rs79685644	15	40358177	SRP14-AS1	0.95	3.94E-07	SRP14	Heart_Atrial_Appendage	40331512	40359491
rs111681319	15	40358467	SRP14-AS1	0.95	3.95E-07	SRP14	Heart_Atrial_Appendage	40331512	40359491
rs79443644	15	40359228	SRP14-AS1	0.94	4.05E-07	SRP14	Heart_Atrial_Appendage	40331512	40359491
rs199729074	15	40359244	SRP14-AS1	0.82	9.23E-06	SRP14	Heart_Atrial_Appendage	40331512	40359491
rs9907058	17	5372807	DHX33	-0.32	1.34E-08	RABEP1	Heart_Atrial_Appendage	5372412	5373680
rs9961771	18	24281470	PCAT18	0.36	3.22E-05	CHST9	Heart_Atrial_Appendage	24267585	24283602
rs6510671	19	2459088	LOC101928602	0.20	1.60E-05	TIMM13	Heart_Atrial_Appendage	2458933	2462183
rs7250122	19	5559438	TINCR	0.32	1.47E-05	LONP1	Heart_Atrial_Appendage	5558178	5568045
rs8113645	19	5561076	TINCR	0.33	4.49E-06	LONP1	Heart_Atrial_Appendage	5561045	5562309
rs749213	19	5564240	TINCR	0.33	5.01E-06	LONP1	Heart_Atrial_Appendage	5561643	5567842
rs62109397	2	20082172	LINC00954	1.03	3.25E-16	TTC32	Heart_Atrial_Appendage	20068635	20084808
rs62109398	2	20082748	LINC00954	1.05	2.60E-15	TTC32	Heart_Atrial_Appendage	20068635	20084808
rs13421472	2	20082812	LINC00954	1.03	9.60E-18	TTC32	Heart_Atrial_Appendage	20068635	20084808
rs62109399	2	20083373	LINC00954	1.03	6.56E-16	TTC32	Heart_Atrial_Appendage	20068635	20084808
rs7423003	2	20083421	LINC00954	0.44	2.17E-07	TTC32	Heart_Atrial_Appendage	20068635	20084808
rs10204428	2	20084133	LINC00954	0.80	1.19E-13	TTC32	Heart_Atrial_Appendage	20068635	20084808
rs10168217	2	20084387	LINC00954	0.41	1.62E-06	TTC32	Heart_Atrial_Appendage	20068635	20084808
rs12622453	2	20084639	LINC00954	0.43	6.87E-07	TTC32	Heart_Atrial_Appendage	20068635	20084808
rs7602913	2	20081875	LINC00954	-0.39	1.33E-05	MATN3	Heart_Atrial_Appendage	20068635	20084808
rs1837133	2	20083366	LINC00954	-0.37	2.77E-05	MATN3	Heart_Atrial_Appendage	20068635	20084808
rs3810569	20	5478653	LINC00654	1.01	3.50E-10	ENSG00000230563	Heart_Atrial_Appendage	5476713	5485259
rs6139748	20	5479379	LINC00654	0.59	7.63E-06	ENSG00000230563	Heart_Atrial_Appendage	5476713	5485259
rs62203988	20	5479382	LINC00654	1.35	1.11E-05	ENSG00000230563	Heart_Atrial_Appendage	5476713	5485259
rs2423097	20	5479948	LINC00654	0.81	9.63E-06	ENSG00000230563	Heart_Atrial_Appendage	5476713	5485259
rs2423098	20	5480688	LINC00654	0.81	9.63E-06	ENSG00000230563	Heart_Atrial_Appendage	5476713	5485259
rs6133216	20	5481387	LINC00654	1.12	8.03E-14	ENSG00000230563	Heart_Atrial_Appendage	5476713	5485259
rs6133217	20	5481393	LINC00654	1.12	8.05E-14	ENSG00000230563	Heart_Atrial_Appendage	5476713	5485259
rs8114746	20	5481680	LINC00654	1.14	7.91E-14	ENSG00000230563	Heart_Atrial_Appendage	5476713	5485259
rs6133218	20	5481775	LINC00654	1.36	1.16E-11	ENSG00000230563	Heart_Atrial_Appendage	5476713	5485259
rs141922189	20	5481869	LINC00654	1.47	7.37E-08	ENSG00000230563	Heart_Atrial_Appendage	5476713	5485259
rs113305726	20	5482155	LINC00654	0.88	3.64E-06	ENSG00000230563	Heart_Atrial_Appendage	5476713	5485259
rs507019	20	5482406	LINC00654	1.19	2.61E-12	ENSG00000230563	Heart_Atrial_Appendage	5482342	5485173
rs6139750	20	5482727	LINC00654	1.13	1.94E-14	ENSG00000230563	Heart_Atrial_Appendage	5482342	5485173
rs539243	20	5483078	LINC00654	1.15	3.63E-14	ENSG00000230563	Heart_Atrial_Appendage	5482342	5485173
rs2423103	20	5483406	LINC00654	1.11	1.78E-24	ENSG00000230563	Heart_Atrial_Appendage	5482342	5485173
rs57025040	20	5483604	LINC00654	1.21	2.00E-22	ENSG00000230563	Heart_Atrial_Appendage	5482342	5485173
rs6116809	20	5483628	LINC00654	0.59	8.55E-06	ENSG00000230563	Heart_Atrial_Appendage	5482342	5485173
rs59673488	20	5483655	LINC00654	1.13	4.96E-22	ENSG00000230563	Heart_Atrial_Appendage	5482342	5485173
rs148519217	20	5484206	LINC00654	1.07	7.69E-12	ENSG00000230563	Heart_Atrial_Appendage	5482342	5485173
rs112535621	20	5484639	LINC00654	0.76	1.61E-05	ENSG00000230563	Heart_Atrial_Appendage	5482342	5485173
rs6139751	20	5484720	LINC00654	1.06	2.08E-11	ENSG00000230563	Heart_Atrial_Appendage	5482342	5485173
rs150334023	20	5485016	LINC00654	1.12	7.33E-13	ENSG00000230563	Heart_Atrial_Appendage	5482342	5485173
rs6035077	20	18548411	LINC00493	0.28	3.66E-05	DTD1	Heart_Atrial_Appendage	18548091	18549799
rs6035078	20	18548444	LINC00493	0.28	3.66E-05	DTD1	Heart_Atrial_Appendage	18548091	18549799
rs6132909	20	25948327	LOC101926955	0.44	9.68E-05	NINL	Heart_Atrial_Appendage	25936448	25949924
rs191273113	20	26062596	FAM182A	0.68	4.55E-05	NINL	Heart_Atrial_Appendage	26035291	26067553
rs2752934	20	26176813	MIR663AHG	0.34	6.77E-05	NINL	Heart_Atrial_Appendage	26168271	26232162
rs2752935	20	26178492	MIR663AHG	0.34	6.68E-05	NINL	Heart_Atrial_Appendage	26168271	26232162
rs28698930	20	26183268	MIR663AHG	0.35	5.73E-05	NINL	Heart_Atrial_Appendage	26168271	26232162
rs2697501	20	26186171	MIR663AHG	0.35	5.65E-05	NINL	Heart_Atrial_Appendage	26168271	26232162
rs73109824	20	26188160	MIR663AHG	0.35	5.94E-05	NINL	Heart_Atrial_Appendage	26168271	26232162
rs12480023	20	26192619	MIR663A	0.33	5.04E-05	NINL	Heart_Atrial_Appendage	26168271	26232162
rs1963153	20	26194590	MIR663A	0.33	5.31E-05	NINL	Heart_Atrial_Appendage	26168271	26232162
rs6138826	20	26195194	MIR663A	0.38	6.16E-05	NINL	Heart_Atrial_Appendage	26168271	26232162
rs73109837	20	26198455	MIR663A	0.33	5.16E-05	NINL	Heart_Atrial_Appendage	26168271	26232162
rs2153269	20	26221422	MIR663A	0.33	4.65E-05	NINL	Heart_Atrial_Appendage	26168271	26232162
rs6138833	20	26224651	MIR663A	0.32	6.31E-05	NINL	Heart_Atrial_Appendage	26168271	26232162
rs76630681	20	26229486	MIR663A	0.39	5.28E-05	NINL	Heart_Atrial_Appendage	26168271	26232162
rs6050359	20	25122945	LOC284798	0.51	2.56E-05	FAM182B	Heart_Atrial_Appendage	25121425	25129426
rs6050363	20	25124088	LOC284798	0.55	2.13E-05	FAM182B	Heart_Atrial_Appendage	25124001	25129876
rs910102	20	25126003	LOC284798	0.51	2.25E-05	FAM182B	Heart_Atrial_Appendage	25124001	25129876
rs4482560	20	25126247	LOC284798	0.51	2.25E-05	FAM182B	Heart_Atrial_Appendage	25124001	25129876
rs6115435	20	25939807	LOC101926955	0.67	1.48E-07	FAM182B	Heart_Atrial_Appendage	25936448	25949924
rs6051053	20	25941131	LOC101926955	0.72	8.60E-11	FAM182B	Heart_Atrial_Appendage	25936448	25949924
rs6115436	20	25943049	LOC101926955	0.69	1.53E-09	FAM182B	Heart_Atrial_Appendage	25936448	25949924
rs74175404	20	25945516	LOC101926955	0.62	3.48E-06	FAM182B	Heart_Atrial_Appendage	25936448	25949924
rs4813593	20	25946165	LOC101926955	0.72	2.52E-09	FAM182B	Heart_Atrial_Appendage	25936448	25949924
rs6051065	20	25946996	LOC101926955	0.68	2.02E-08	FAM182B	Heart_Atrial_Appendage	25936448	25949924
rs6051066	20	25947253	LOC101926955	0.67	5.65E-08	FAM182B	Heart_Atrial_Appendage	25936448	25949924
rs6051137	20	26061445	FAM182A	0.58	4.81E-05	FAM182B	Heart_Atrial_Appendage	26035291	26067553
rs910101	20	25124782	LOC284798	0.74	5.64E-05	ENSG00000204556	Heart_Atrial_Appendage	25124001	25129876
rs2235770	20	25127525	LOC284798	0.75	3.07E-05	ENSG00000204556	Heart_Atrial_Appendage	25124001	25129876
rs6132810	20	25128570	LOC284798	0.75	3.07E-05	ENSG00000204556	Heart_Atrial_Appendage	25124001	25129876
rs6138510	20	25128964	LOC284798	0.79	1.16E-05	ENSG00000204556	Heart_Atrial_Appendage	25124001	25129876
rs6138511	20	25129080	LOC284798	0.72	9.39E-05	ENSG00000204556	Heart_Atrial_Appendage	25124001	25129876
rs79392518	20	30073908	LINC00028	0.32	8.50E-05	COX4I2	Heart_Atrial_Appendage	30073581	30075377
rs80080420	20	30075184	LINC00028	0.38	1.70E-05	COX4I2	Heart_Atrial_Appendage	30073581	30075377
rs9620	20	34633899	NORAD	0.70	4.20E-06	ENSG00000224497	Heart_Atrial_Appendage	34633544	34638882
rs6142495	20	34635221	NORAD	0.75	5.76E-07	ENSG00000224497	Heart_Atrial_Appendage	34633544	34638882
rs7265718	20	34635441	NORAD	0.72	3.14E-06	ENSG00000224497	Heart_Atrial_Appendage	34633544	34638882
rs3171389	20	34636281	NORAD	0.73	2.38E-06	ENSG00000224497	Heart_Atrial_Appendage	34633544	34638882
rs7261967	20	34637634	NORAD	0.69	1.02E-05	ENSG00000224497	Heart_Atrial_Appendage	34633544	34638882
rs58443785	20	34638055	NORAD	0.75	2.07E-06	ENSG00000224497	Heart_Atrial_Appendage	34633544	34638882
rs9620	20	34633899	NORAD	-0.53	9.33E-10	CPNE1	Heart_Atrial_Appendage	34633544	34638882
rs6142495	20	34635221	NORAD	-0.48	4.48E-08	CPNE1	Heart_Atrial_Appendage	34633544	34638882
rs7265718	20	34635441	NORAD	-0.55	7.67E-10	CPNE1	Heart_Atrial_Appendage	34633544	34638882
rs3171389	20	34636281	NORAD	-0.54	8.63E-10	CPNE1	Heart_Atrial_Appendage	34633544	34638882
rs7261967	20	34637634	NORAD	-0.54	1.92E-09	CPNE1	Heart_Atrial_Appendage	34633544	34638882
rs58443785	20	34638055	NORAD	-0.56	5.68E-10	CPNE1	Heart_Atrial_Appendage	34633544	34638882
rs4817027	21	26938989	MIR155HG	0.25	1.08E-06	MRPL39	Heart_Atrial_Appendage	26934221	26947480
rs1893650	21	26940815	MIR155HG	0.24	2.42E-06	MRPL39	Heart_Atrial_Appendage	26934221	26947480
rs2226326	21	26941960	MIR155HG	0.24	4.61E-06	MRPL39	Heart_Atrial_Appendage	26934221	26947480
rs2829801	21	26944305	MIR155	0.24	2.84E-06	MRPL39	Heart_Atrial_Appendage	26934221	26947480
rs9976569	21	38580810	DSCR9	0.48	2.03E-12	PIGP	Heart_Atrial_Appendage	38580804	38594037
rs2835669	21	38580815	DSCR9	0.48	9.75E-13	PIGP	Heart_Atrial_Appendage	38580804	38594037
rs2835670	21	38581114	DSCR9	0.33	7.58E-09	PIGP	Heart_Atrial_Appendage	38580804	38594037
rs2835671	21	38581125	DSCR9	0.33	7.58E-09	PIGP	Heart_Atrial_Appendage	38580804	38594037
rs2835672	21	38581234	DSCR9	0.33	7.58E-09	PIGP	Heart_Atrial_Appendage	38580804	38594037
rs2835674	21	38581522	DSCR9	0.33	7.58E-09	PIGP	Heart_Atrial_Appendage	38580804	38594037
rs2835675	21	38582815	DSCR9	0.34	1.08E-08	PIGP	Heart_Atrial_Appendage	38580804	38594037
rs56356911	21	38583628	DSCR9	0.48	2.02E-12	PIGP	Heart_Atrial_Appendage	38580804	38594037
rs2898314	21	38585061	DSCR9	0.48	1.90E-12	PIGP	Heart_Atrial_Appendage	38580804	38594037
rs9982429	21	38586334	DSCR9	0.32	1.16E-06	PIGP	Heart_Atrial_Appendage	38580804	38594037
rs9982431	21	38586339	DSCR9	0.35	9.39E-07	PIGP	Heart_Atrial_Appendage	38580804	38594037
rs9976501	21	38587837	DSCR9	0.33	6.27E-09	PIGP	Heart_Atrial_Appendage	38580804	38594037
rs9976360	21	38587860	DSCR9	0.33	7.03E-09	PIGP	Heart_Atrial_Appendage	38580804	38594037
rs9976368	21	38587916	DSCR9	0.48	1.63E-12	PIGP	Heart_Atrial_Appendage	38580804	38594037
rs9636912	21	38589523	DSCR9	0.45	7.58E-11	PIGP	Heart_Atrial_Appendage	38580804	38594037
rs9636913	21	38589582	DSCR9	0.48	1.65E-12	PIGP	Heart_Atrial_Appendage	38580804	38594037
rs9636914	21	38589732	DSCR9	0.34	2.20E-08	PIGP	Heart_Atrial_Appendage	38580804	38594037
rs2835676	21	38591311	DSCR9	0.40	2.98E-11	PIGP	Heart_Atrial_Appendage	38580804	38594037
rs9976569	21	38580810	DSCR9	-0.31	4.03E-06	TTC3	Heart_Atrial_Appendage	38580804	38594037
rs2835669	21	38580815	DSCR9	-0.30	9.41E-06	TTC3	Heart_Atrial_Appendage	38580804	38594037
rs2835670	21	38581114	DSCR9	-0.43	3.35E-17	TTC3	Heart_Atrial_Appendage	38580804	38594037
rs2835671	21	38581125	DSCR9	-0.43	3.35E-17	TTC3	Heart_Atrial_Appendage	38580804	38594037
rs2835672	21	38581234	DSCR9	-0.43	3.35E-17	TTC3	Heart_Atrial_Appendage	38580804	38594037
rs2835674	21	38581522	DSCR9	-0.43	3.35E-17	TTC3	Heart_Atrial_Appendage	38580804	38594037
rs2835675	21	38582815	DSCR9	-0.42	3.82E-16	TTC3	Heart_Atrial_Appendage	38580804	38594037
rs56356911	21	38583628	DSCR9	-0.32	3.98E-06	TTC3	Heart_Atrial_Appendage	38580804	38594037
rs2898314	21	38585061	DSCR9	-0.31	4.22E-06	TTC3	Heart_Atrial_Appendage	38580804	38594037
rs9982429	21	38586334	DSCR9	-0.44	5.35E-14	TTC3	Heart_Atrial_Appendage	38580804	38594037
rs9982431	21	38586339	DSCR9	-0.44	1.63E-11	TTC3	Heart_Atrial_Appendage	38580804	38594037
rs9976501	21	38587837	DSCR9	-0.43	3.49E-17	TTC3	Heart_Atrial_Appendage	38580804	38594037
rs9976360	21	38587860	DSCR9	-0.43	3.34E-17	TTC3	Heart_Atrial_Appendage	38580804	38594037
rs9976368	21	38587916	DSCR9	-0.31	4.47E-06	TTC3	Heart_Atrial_Appendage	38580804	38594037
rs7278187	21	38588998	DSCR9	-0.48	1.35E-08	TTC3	Heart_Atrial_Appendage	38580804	38594037
rs9636912	21	38589523	DSCR9	-0.32	2.46E-06	TTC3	Heart_Atrial_Appendage	38580804	38594037
rs9636913	21	38589582	DSCR9	-0.31	4.54E-06	TTC3	Heart_Atrial_Appendage	38580804	38594037
rs9636914	21	38589732	DSCR9	-0.44	4.21E-16	TTC3	Heart_Atrial_Appendage	38580804	38594037
rs2835676	21	38591311	DSCR9	-0.35	1.46E-09	TTC3	Heart_Atrial_Appendage	38580804	38594037
rs13864	21	38593620	DSCR9	0.27	1.58E-05	TTC3	Heart_Atrial_Appendage	38580804	38594037
rs2838825	21	46655651	LINC00334	-0.37	1.63E-05	ENSG00000223768	Heart_Atrial_Appendage	46654267	46678645
rs2838826	21	46655785	LINC00334	-0.38	6.94E-06	ENSG00000223768	Heart_Atrial_Appendage	46654267	46678645
rs7279011	21	46655995	LINC00334	-0.38	1.16E-05	ENSG00000223768	Heart_Atrial_Appendage	46654267	46678645
rs7279182	21	46656112	LINC00334	-0.39	1.00E-05	ENSG00000223768	Heart_Atrial_Appendage	46654267	46678645
rs2838827	21	46656146	LINC00334	-0.38	1.03E-05	ENSG00000223768	Heart_Atrial_Appendage	46654267	46678645
rs7275468	21	46656499	LINC00334	-0.39	6.91E-06	ENSG00000223768	Heart_Atrial_Appendage	46654267	46678645
rs1304487	21	46657283	LINC00334	-0.40	3.12E-06	ENSG00000223768	Heart_Atrial_Appendage	46654267	46678645
rs1304488	21	46657440	LINC00334	-0.40	5.30E-06	ENSG00000223768	Heart_Atrial_Appendage	46654267	46678645
rs8132387	21	46658030	LINC00334	-0.40	5.30E-06	ENSG00000223768	Heart_Atrial_Appendage	46654267	46678645
rs8131476	21	46658101	LINC00334	-0.41	4.87E-06	ENSG00000223768	Heart_Atrial_Appendage	46654267	46678645
rs8133045	21	46658137	LINC00334	-0.40	6.04E-06	ENSG00000223768	Heart_Atrial_Appendage	46654267	46678645
rs8133153	21	46658185	LINC00334	-0.41	6.02E-06	ENSG00000223768	Heart_Atrial_Appendage	46654267	46678645
rs2877018	21	46658306	LINC00334	-0.40	5.30E-06	ENSG00000223768	Heart_Atrial_Appendage	46654267	46678645
rs2330011	21	46658498	LINC00334	-0.40	2.01E-06	ENSG00000223768	Heart_Atrial_Appendage	46654267	46678645
rs2330012	21	46658592	LINC00334	-0.40	5.30E-06	ENSG00000223768	Heart_Atrial_Appendage	46654267	46678645
rs2877019	21	46658647	LINC00334	-0.40	5.30E-06	ENSG00000223768	Heart_Atrial_Appendage	46654267	46678645
rs2877020	21	46658742	LINC00334	-0.40	5.30E-06	ENSG00000223768	Heart_Atrial_Appendage	46654267	46678645
rs10470245	21	46658912	LINC00334	-0.40	5.30E-06	ENSG00000223768	Heart_Atrial_Appendage	46654267	46678645
rs10470258	21	46658989	LINC00334	-0.40	5.75E-06	ENSG00000223768	Heart_Atrial_Appendage	46654267	46678645
rs10470246	21	46659017	LINC00334	-0.41	9.19E-06	ENSG00000223768	Heart_Atrial_Appendage	46654267	46678645
rs10470247	21	46659018	LINC00334	-0.41	9.19E-06	ENSG00000223768	Heart_Atrial_Appendage	46654267	46678645
rs4819038	21	46659393	LINC00334	-0.40	5.30E-06	ENSG00000223768	Heart_Atrial_Appendage	46654267	46678645
rs4819039	21	46659458	LINC00334	-0.40	5.30E-06	ENSG00000223768	Heart_Atrial_Appendage	46654267	46678645
rs4819040	21	46659762	LINC00334	-0.42	1.87E-06	ENSG00000223768	Heart_Atrial_Appendage	46654267	46678645
rs4818768	21	46659818	LINC00334	-0.40	5.30E-06	ENSG00000223768	Heart_Atrial_Appendage	46654267	46678645
rs4819041	21	46659955	LINC00334	-0.40	3.11E-06	ENSG00000223768	Heart_Atrial_Appendage	46654267	46678645
rs4819042	21	46660072	LINC00334	-0.40	5.30E-06	ENSG00000223768	Heart_Atrial_Appendage	46654267	46678645
rs4819043	21	46660078	LINC00334	-0.39	1.00E-05	ENSG00000223768	Heart_Atrial_Appendage	46654267	46678645
rs4819044	21	46660118	LINC00334	-0.40	9.28E-06	ENSG00000223768	Heart_Atrial_Appendage	46654267	46678645
rs4819045	21	46660138	LINC00334	-0.40	5.30E-06	ENSG00000223768	Heart_Atrial_Appendage	46654267	46678645
rs35997212	21	46660364	LINC00334	-0.40	5.30E-06	ENSG00000223768	Heart_Atrial_Appendage	46654267	46678645
rs13048789	21	46660714	LINC00334	-0.40	5.30E-06	ENSG00000223768	Heart_Atrial_Appendage	46654267	46678645
rs13047598	21	46660777	LINC00334	-0.40	5.30E-06	ENSG00000223768	Heart_Atrial_Appendage	46654267	46678645
rs9753962	21	46661384	LINC00334	-0.40	5.30E-06	ENSG00000223768	Heart_Atrial_Appendage	46654267	46678645
rs9753987	21	46661389	LINC00334	-0.40	5.30E-06	ENSG00000223768	Heart_Atrial_Appendage	46654267	46678645
rs9753963	21	46661437	LINC00334	-0.40	3.57E-06	ENSG00000223768	Heart_Atrial_Appendage	46654267	46678645
rs9754134	21	46661751	LINC00334	-0.40	5.30E-06	ENSG00000223768	Heart_Atrial_Appendage	46654267	46678645
rs34101026	21	46662200	LINC00334	-0.40	5.30E-06	ENSG00000223768	Heart_Atrial_Appendage	46654267	46678645
rs13052312	21	46662359	LINC00334	-0.40	3.36E-06	ENSG00000223768	Heart_Atrial_Appendage	46654267	46678645
rs13049049	21	46662483	LINC00334	-0.40	5.30E-06	ENSG00000223768	Heart_Atrial_Appendage	46654267	46678645
rs35560973	21	46662573	LINC00334	-0.39	3.00E-06	ENSG00000223768	Heart_Atrial_Appendage	46654267	46678645
rs2838828	21	46663423	LINC00334	-0.40	5.30E-06	ENSG00000223768	Heart_Atrial_Appendage	46654267	46678645
rs13049337	21	46663460	LINC00334	-0.40	5.30E-06	ENSG00000223768	Heart_Atrial_Appendage	46654267	46678645
rs8134392	21	46663790	LINC00334	-0.40	5.30E-06	ENSG00000223768	Heart_Atrial_Appendage	46654267	46678645
rs2838829	21	46664040	LINC00334	-0.40	5.30E-06	ENSG00000223768	Heart_Atrial_Appendage	46654267	46678645
rs9977178	21	46664531	LINC00334	-0.40	5.30E-06	ENSG00000223768	Heart_Atrial_Appendage	46654267	46678645
rs2838831	21	46664775	LINC00334	-0.40	5.30E-06	ENSG00000223768	Heart_Atrial_Appendage	46654267	46678645
rs2838832	21	46664904	LINC00334	-0.40	5.30E-06	ENSG00000223768	Heart_Atrial_Appendage	46654267	46678645
rs4819046	21	46664955	LINC00334	-0.40	5.73E-06	ENSG00000223768	Heart_Atrial_Appendage	46654267	46678645
rs4819047	21	46665139	LINC00334	-0.38	1.38E-05	ENSG00000223768	Heart_Atrial_Appendage	46654267	46678645
rs2838833	21	46665160	LINC00334	-0.40	5.30E-06	ENSG00000223768	Heart_Atrial_Appendage	46654267	46678645
rs2838834	21	46665208	LINC00334	-0.40	5.30E-06	ENSG00000223768	Heart_Atrial_Appendage	46654267	46678645
rs9980676	21	46665430	LINC00334	-0.40	5.30E-06	ENSG00000223768	Heart_Atrial_Appendage	46654267	46678645
rs113269147	21	46665717	LINC00334	-0.38	1.66E-05	ENSG00000223768	Heart_Atrial_Appendage	46654267	46678645
rs2838836	21	46665875	LINC00334	-0.40	5.30E-06	ENSG00000223768	Heart_Atrial_Appendage	46654267	46678645
rs2838837	21	46665988	LINC00334	-0.40	5.30E-06	ENSG00000223768	Heart_Atrial_Appendage	46654267	46678645
rs7276103	21	46666078	LINC00334	-0.40	3.04E-06	ENSG00000223768	Heart_Atrial_Appendage	46654267	46678645
rs1075788	21	46666564	LINC00334	-0.38	1.81E-05	ENSG00000223768	Heart_Atrial_Appendage	46654267	46678645
rs4819048	21	46667362	LINC00334	-0.41	5.95E-06	ENSG00000223768	Heart_Atrial_Appendage	46654267	46678645
rs2838839	21	46667858	LINC00334	-0.40	5.66E-06	ENSG00000223768	Heart_Atrial_Appendage	46654267	46678645
rs2838840	21	46668494	LINC00334	-0.42	1.22E-06	ENSG00000223768	Heart_Atrial_Appendage	46654267	46678645
rs2838842	21	46669217	LINC00334	-0.41	2.47E-06	ENSG00000223768	Heart_Atrial_Appendage	46654267	46678645
rs12626188	21	46669258	LINC00334	-0.42	1.12E-06	ENSG00000223768	Heart_Atrial_Appendage	46654267	46678645
rs2838843	21	46669284	LINC00334	-0.42	1.22E-06	ENSG00000223768	Heart_Atrial_Appendage	46654267	46678645
rs13047688	21	46669290	LINC00334	-0.38	1.01E-05	ENSG00000223768	Heart_Atrial_Appendage	46654267	46678645
rs58644915	21	46669912	LINC00334	-0.44	9.22E-07	ENSG00000223768	Heart_Atrial_Appendage	46654267	46678645
rs1999333	21	46670401	LINC00334	-0.42	1.22E-06	ENSG00000223768	Heart_Atrial_Appendage	46654267	46678645
rs1999334	21	46670457	LINC00334	-0.40	1.58E-06	ENSG00000223768	Heart_Atrial_Appendage	46654267	46678645
rs1999335	21	46670613	LINC00334	-0.42	1.23E-06	ENSG00000223768	Heart_Atrial_Appendage	46654267	46678645
rs2838844	21	46670733	LINC00334	-0.42	1.22E-06	ENSG00000223768	Heart_Atrial_Appendage	46654267	46678645
rs1006779	21	46670752	LINC00334	-0.40	1.58E-06	ENSG00000223768	Heart_Atrial_Appendage	46654267	46678645
rs2838845	21	46670812	LINC00334	-0.42	1.22E-06	ENSG00000223768	Heart_Atrial_Appendage	46654267	46678645
rs2838847	21	46670958	LINC00334	-0.38	1.01E-05	ENSG00000223768	Heart_Atrial_Appendage	46654267	46678645
rs2838848	21	46671017	LINC00334	-0.42	1.42E-06	ENSG00000223768	Heart_Atrial_Appendage	46654267	46678645
rs2838849	21	46671027	LINC00334	-0.42	1.25E-06	ENSG00000223768	Heart_Atrial_Appendage	46654267	46678645
rs7275870	21	46671214	LINC00334	-0.42	1.23E-06	ENSG00000223768	Heart_Atrial_Appendage	46654267	46678645
rs7275874	21	46671223	LINC00334	-0.42	1.23E-06	ENSG00000223768	Heart_Atrial_Appendage	46654267	46678645
rs7283915	21	46671288	LINC00334	-0.41	3.30E-06	ENSG00000223768	Heart_Atrial_Appendage	46654267	46678645
rs2838850	21	46671445	LINC00334	-0.41	3.33E-06	ENSG00000223768	Heart_Atrial_Appendage	46654267	46678645
rs8131143	21	46671646	LINC00334	-0.42	1.23E-06	ENSG00000223768	Heart_Atrial_Appendage	46654267	46678645
rs8130285	21	46671701	LINC00334	-0.41	3.33E-06	ENSG00000223768	Heart_Atrial_Appendage	46654267	46678645
rs8126930	21	46671715	LINC00334	-0.39	6.09E-06	ENSG00000223768	Heart_Atrial_Appendage	46654267	46678645
rs8130866	21	46672112	LINC00334	-0.38	1.11E-05	ENSG00000223768	Heart_Atrial_Appendage	46654267	46678645
rs13046807	21	46672286	LINC00334	-0.43	5.82E-07	ENSG00000223768	Heart_Atrial_Appendage	46654267	46678645
rs34818688	21	46672416	LINC00334	-0.42	1.42E-06	ENSG00000223768	Heart_Atrial_Appendage	46654267	46678645
rs9974628	21	46672647	LINC00334	-0.42	1.25E-06	ENSG00000223768	Heart_Atrial_Appendage	46654267	46678645
rs13050359	21	46672671	LINC00334	-0.41	3.33E-06	ENSG00000223768	Heart_Atrial_Appendage	46654267	46678645
rs4819049	21	46673086	LINC00334	-0.41	3.33E-06	ENSG00000223768	Heart_Atrial_Appendage	46654267	46678645
rs13047104	21	46673562	LINC00334	-0.42	1.22E-06	ENSG00000223768	Heart_Atrial_Appendage	46654267	46678645
rs11270581	21	46673768	LINC00334	-0.38	1.80E-05	ENSG00000223768	Heart_Atrial_Appendage	46654267	46678645
rs143681595	21	46674141	LINC00334	-0.42	1.73E-06	ENSG00000223768	Heart_Atrial_Appendage	46654267	46678645
rs35064782	21	46674360	LINC00334	-0.42	1.22E-06	ENSG00000223768	Heart_Atrial_Appendage	46654267	46678645
rs28442024	21	46674475	LINC00334	-0.40	2.80E-06	ENSG00000223768	Heart_Atrial_Appendage	46654267	46678645
rs28576202	21	46674684	LINC00334	-0.42	1.22E-06	ENSG00000223768	Heart_Atrial_Appendage	46654267	46678645
rs28616694	21	46674786	LINC00334	-0.41	1.89E-06	ENSG00000223768	Heart_Atrial_Appendage	46654267	46678645
rs35871601	21	46675214	LINC00334	-0.42	1.22E-06	ENSG00000223768	Heart_Atrial_Appendage	46654267	46678645
rs13052344	21	46676101	LINC00334	-0.38	1.03E-05	ENSG00000223768	Heart_Atrial_Appendage	46654267	46678645
rs11909411	21	46676556	LINC00334	-0.41	3.33E-06	ENSG00000223768	Heart_Atrial_Appendage	46654267	46678645
rs28676615	21	46676576	LINC00334	-0.41	3.33E-06	ENSG00000223768	Heart_Atrial_Appendage	46654267	46678645
rs28622522	21	46676599	LINC00334	-0.42	1.23E-06	ENSG00000223768	Heart_Atrial_Appendage	46654267	46678645
rs28501512	21	46676702	LINC00334	-0.41	3.33E-06	ENSG00000223768	Heart_Atrial_Appendage	46654267	46678645
rs2838852	21	46677037	LINC00334	-0.43	8.85E-07	ENSG00000223768	Heart_Atrial_Appendage	46654267	46678645
rs57231123	21	46677555	LINC00334	-0.44	2.57E-06	ENSG00000223768	Heart_Atrial_Appendage	46654267	46678645
rs2236443	21	46678174	LINC00334	-0.39	6.04E-06	ENSG00000223768	Heart_Atrial_Appendage	46654267	46678645
rs2236444	21	46678226	LINC00334	-0.41	3.32E-06	ENSG00000223768	Heart_Atrial_Appendage	46654267	46678645
rs2236445	21	46678453	LINC00334	-0.40	2.81E-06	ENSG00000223768	Heart_Atrial_Appendage	46654267	46678645
rs5761520	22	21312889	LOC101928891	-0.39	4.28E-06	SNAP29	Heart_Atrial_Appendage	21311380	21318967
rs144554847	22	21313072	LOC101928891	-0.39	4.54E-06	SNAP29	Heart_Atrial_Appendage	21311380	21318967
rs178253	22	21313640	LOC101928891	0.30	3.63E-05	PI4KA	Heart_Atrial_Appendage	21311380	21318967
rs9612359	22	23809921	LOC388882	0.47	9.49E-06	ENSG00000133519	Heart_Atrial_Appendage	23804273	23829167
rs7287501	22	23810271	LOC388882	0.47	1.01E-05	ENSG00000133519	Heart_Atrial_Appendage	23804273	23829167
rs8142493	22	23812823	LOC388882	0.48	1.21E-05	ENSG00000133519	Heart_Atrial_Appendage	23812181	23829093
rs9624186	22	23814862	LOC388882	0.57	7.83E-06	ENSG00000133519	Heart_Atrial_Appendage	23812181	23829093
rs10006358	4	125490	ZNF718	-0.58	4.05E-06	ENSG00000211553	Heart_Atrial_Appendage	124420	157779
rs10009670	4	125987	ZNF718	-0.58	4.15E-06	ENSG00000211553	Heart_Atrial_Appendage	124420	157779
rs6841571	4	126332	ZNF718	-0.58	4.22E-06	ENSG00000211553	Heart_Atrial_Appendage	124420	157779
rs7699689	4	127452	ZNF718	-0.58	4.47E-06	ENSG00000211553	Heart_Atrial_Appendage	124420	157779
rs7660115	4	127978	ZNF718	-0.57	5.70E-06	ENSG00000211553	Heart_Atrial_Appendage	124420	157779
rs6841951	4	137407	ZNF718	-0.58	4.48E-06	ENSG00000211553	Heart_Atrial_Appendage	124420	157779
rs28637238	4	157597	ZNF718	-0.56	8.35E-06	ENSG00000211553	Heart_Atrial_Appendage	124420	157779
rs10006358	4	125490	ZNF718	0.53	4.28E-06	ENSG00000250892	Heart_Atrial_Appendage	124420	157779
rs10009670	4	125987	ZNF718	0.53	4.28E-06	ENSG00000250892	Heart_Atrial_Appendage	124420	157779
rs6841571	4	126332	ZNF718	0.53	4.27E-06	ENSG00000250892	Heart_Atrial_Appendage	124420	157779
rs7699689	4	127452	ZNF718	0.53	4.27E-06	ENSG00000250892	Heart_Atrial_Appendage	124420	157779
rs7660115	4	127978	ZNF718	0.52	6.41E-06	ENSG00000250892	Heart_Atrial_Appendage	124420	157779
rs6841951	4	137407	ZNF718	0.53	4.36E-06	ENSG00000250892	Heart_Atrial_Appendage	124420	157779
rs28637238	4	157597	ZNF718	0.50	1.42E-05	ENSG00000250892	Heart_Atrial_Appendage	124420	157779
rs1133576	4	6675421	LOC100507376	-0.66	1.06E-07	LOC105374366	Heart_Atrial_Appendage	6675178	6677774
rs11946525	4	6673552	LOC100507376	0.96	2.88E-09	LOC93622	Heart_Atrial_Appendage	6672455	6675550
rs11947492	4	6673630	LOC100507376	0.96	2.88E-09	LOC93622	Heart_Atrial_Appendage	6672455	6675550
rs112761090	4	6674803	LOC100507376	-0.43	2.31E-06	LOC93622	Heart_Atrial_Appendage	6672455	6675550
rs66895304	4	6675172	LOC100507376	0.67	3.18E-06	LOC93622	Heart_Atrial_Appendage	6672455	6675550
rs434604	5	38843419	LOC101929768	0.56	1.34E-06	ENSG00000249911	Heart_Atrial_Appendage	38843365	38845931
rs4416550	5	65803399	LOC101928769	-0.56	1.56E-07	ENSG00000234838	Heart_Atrial_Appendage	65803372	65807432
rs3828694	5	65803878	LOC101928769	-0.56	1.58E-07	ENSG00000234838	Heart_Atrial_Appendage	65803372	65807432
rs4699872	5	65804105	LOC101928769	-0.55	2.43E-07	ENSG00000234838	Heart_Atrial_Appendage	65803372	65807432
rs4699873	5	65804156	LOC101928769	-0.55	2.43E-07	ENSG00000234838	Heart_Atrial_Appendage	65803372	65807432
rs4132767	5	65804261	LOC101928769	-0.55	2.43E-07	ENSG00000234838	Heart_Atrial_Appendage	65803372	65807432
rs4132766	5	65804308	LOC101928769	-0.55	2.40E-07	ENSG00000234838	Heart_Atrial_Appendage	65803372	65807432
rs4132765	5	65804339	LOC101928769	-0.55	2.43E-07	ENSG00000234838	Heart_Atrial_Appendage	65803372	65807432
rs4132764	5	65804451	LOC101928769	-0.56	1.58E-07	ENSG00000234838	Heart_Atrial_Appendage	65803372	65807432
rs4421062	5	65805854	LOC101928769	-0.55	2.26E-07	ENSG00000234838	Heart_Atrial_Appendage	65803372	65807432
rs4446416	5	65806696	LOC101928769	-0.55	2.43E-07	ENSG00000234838	Heart_Atrial_Appendage	65803372	65807432
rs2326106	6	2989582	LINC01011	0.92	3.02E-12	NQO2	Heart_Atrial_Appendage	2988933	2991401
rs2326106	6	2989582	LINC01011	0.60	3.98E-07	ENSG00000261015	Heart_Atrial_Appendage	2988933	2991401
rs9378773	6	3191953	LOC100507194	0.68	7.71E-06	ENSG00000216819	Heart_Atrial_Appendage	3182978	3195990
rs9503936	6	4145534	LOC100507506	-0.49	5.68E-06	C6orf201	Heart_Atrial_Appendage	4136306	4157619
rs34065183	6	4145699	LOC100507506	-0.49	5.71E-06	C6orf201	Heart_Atrial_Appendage	4136306	4157619
rs9378843	6	4146023	LOC100507506	-0.49	5.82E-06	C6orf201	Heart_Atrial_Appendage	4136306	4157619
rs9392556	6	4146198	LOC100507506	-0.49	5.68E-06	C6orf201	Heart_Atrial_Appendage	4136306	4157619
rs6932036	6	4147657	LOC100507506	-0.49	5.65E-06	C6orf201	Heart_Atrial_Appendage	4136306	4157619
rs2038540	6	8652671	HULC	0.79	1.13E-07	ENSG00000230939	Heart_Atrial_Appendage	8652370	8654079
rs80264589	6	26927602	LINC00240	-0.77	2.18E-07	BTN3A2	Heart_Atrial_Appendage	26924772	26991703
rs35173303	6	26935379	LINC00240	-0.79	5.97E-07	BTN3A2	Heart_Atrial_Appendage	26924772	26991703
rs66975207	6	26942146	LINC00240	-1.07	1.11E-10	BTN3A2	Heart_Atrial_Appendage	26924772	26991703
rs35869525	6	26946687	LINC00240	-0.76	2.53E-07	BTN3A2	Heart_Atrial_Appendage	26924772	26991703
rs34816374	6	26949672	LINC00240	-0.77	2.12E-07	BTN3A2	Heart_Atrial_Appendage	26924772	26991703
rs34546498	6	26961280	LINC00240	-1.08	1.08E-10	BTN3A2	Heart_Atrial_Appendage	26924772	26991703
rs12210608	6	26936166	LINC00240	-0.61	5.47E-05	BTN2A2	Heart_Atrial_Appendage	26924772	26991703
rs72838228	6	26945920	LINC00240	-0.61	5.46E-05	BTN2A2	Heart_Atrial_Appendage	26924772	26991703
rs11961960	6	26956543	LINC00240	-0.61	5.47E-05	BTN2A2	Heart_Atrial_Appendage	26924772	26991703
rs9467939	6	26959245	LINC00240	-0.61	2.14E-05	BTN2A2	Heart_Atrial_Appendage	26924772	26991703
rs3999221	6	26959322	LINC00240	-0.61	2.14E-05	BTN2A2	Heart_Atrial_Appendage	26924772	26991703
rs9467940	6	26959537	LINC00240	-0.61	2.08E-05	BTN2A2	Heart_Atrial_Appendage	26924772	26991703
rs9467942	6	26960633	LINC00240	-0.61	2.14E-05	BTN2A2	Heart_Atrial_Appendage	26924772	26991703
rs11962196	6	26960699	LINC00240	-0.62	4.22E-05	BTN2A2	Heart_Atrial_Appendage	26924772	26991703
rs12195041	6	26961663	LINC00240	-0.62	4.29E-05	BTN2A2	Heart_Atrial_Appendage	26924772	26991703
rs12193463	6	26961882	LINC00240	-0.62	4.29E-05	BTN2A2	Heart_Atrial_Appendage	26924772	26991703
rs12193511	6	26961959	LINC00240	-0.62	4.29E-05	BTN2A2	Heart_Atrial_Appendage	26924772	26991703
rs6937764	6	26962849	LINC00240	-0.62	4.29E-05	BTN2A2	Heart_Atrial_Appendage	26924772	26991703
rs6937955	6	26962934	LINC00240	-0.62	4.89E-05	BTN2A2	Heart_Atrial_Appendage	26924772	26991703
rs201946877	6	26964197	LINC00240	-0.62	4.30E-05	BTN2A2	Heart_Atrial_Appendage	26924772	26991703
rs17345718	6	26964258	LINC00240	-0.62	4.23E-05	BTN2A2	Heart_Atrial_Appendage	26924772	26991703
rs114172511	6	26964301	LINC00240	-0.62	4.29E-05	BTN2A2	Heart_Atrial_Appendage	26924772	26991703
rs9467948	6	26964570	LINC00240	-0.62	4.47E-05	BTN2A2	Heart_Atrial_Appendage	26924772	26991703
rs41493348	6	26964662	LINC00240	-0.62	4.29E-05	BTN2A2	Heart_Atrial_Appendage	26924772	26991703
rs12201466	6	26966663	LINC00240	-0.62	4.29E-05	BTN2A2	Heart_Atrial_Appendage	26924772	26991703
rs12203236	6	26967444	LINC00240	-0.62	4.29E-05	BTN2A2	Heart_Atrial_Appendage	26924772	26991703
rs3999236	6	26967927	LINC00240	-1.05	1.60E-06	BTN2A2	Heart_Atrial_Appendage	26924772	26991703
rs115507154	6	26970811	LINC00240	-0.62	4.29E-05	BTN2A2	Heart_Atrial_Appendage	26924772	26991703
rs72838236	6	26971202	LINC00240	-0.62	4.39E-05	BTN2A2	Heart_Atrial_Appendage	26924772	26991703
rs75313852	6	26971463	LINC00240	-0.62	4.29E-05	BTN2A2	Heart_Atrial_Appendage	26924772	26991703
rs72838238	6	26971681	LINC00240	-0.62	4.29E-05	BTN2A2	Heart_Atrial_Appendage	26924772	26991703
rs10456349	6	26975459	LINC00240	-0.62	4.29E-05	BTN2A2	Heart_Atrial_Appendage	26924772	26991703
rs11969887	6	26978535	LINC00240	-0.62	4.29E-05	BTN2A2	Heart_Atrial_Appendage	26924772	26991703
rs9461316	6	26980110	LINC00240	-0.61	2.14E-05	BTN2A2	Heart_Atrial_Appendage	26924772	26991703
rs141542285	6	26980490	LINC00240	-0.62	4.29E-05	BTN2A2	Heart_Atrial_Appendage	26924772	26991703
rs12192793	6	26981137	LINC00240	-0.62	4.28E-05	BTN2A2	Heart_Atrial_Appendage	26924772	26991703
rs12208039	6	26984004	LINC00240	-0.62	4.29E-05	BTN2A2	Heart_Atrial_Appendage	26924772	26991703
rs72838243	6	26984198	LINC00240	-0.62	4.29E-05	BTN2A2	Heart_Atrial_Appendage	26924772	26991703
rs12212317	6	26986553	LINC00240	-0.61	2.14E-05	BTN2A2	Heart_Atrial_Appendage	26924772	26991703
rs72838245	6	26987316	LINC00240	-0.62	4.29E-05	BTN2A2	Heart_Atrial_Appendage	26924772	26991703
rs6920115	6	26988417	LINC00240	-0.61	2.14E-05	BTN2A2	Heart_Atrial_Appendage	26924772	26991703
rs10946896	6	26988576	LINC00240	-0.62	4.29E-05	BTN2A2	Heart_Atrial_Appendage	26924772	26991703
rs7753123	6	26991540	LINC00240	-0.61	2.14E-05	BTN2A2	Heart_Atrial_Appendage	26924772	26991703
rs7753284	6	26991615	LINC00240	-0.62	4.29E-05	BTN2A2	Heart_Atrial_Appendage	26924772	26991703
rs12212302	6	26947474	LINC00240	-0.28	4.77E-05	ZNF322	Heart_Atrial_Appendage	26924772	26991703
rs10946885	6	26948174	LINC00240	-0.28	4.79E-05	ZNF322	Heart_Atrial_Appendage	26924772	26991703
rs9467936	6	26958528	LINC00240	-0.28	5.48E-05	ZNF322	Heart_Atrial_Appendage	26924772	26991703
rs147549158	6	26967170	LINC00240	-0.28	7.38E-05	ZNF322	Heart_Atrial_Appendage	26924772	26991703
rs111628354	6	26925483	GUSBP2	-0.84	4.28E-18	ENSG00000261584	Heart_Atrial_Appendage	26924772	26991703
rs183532311	6	26927018	LINC00240	-0.84	4.48E-18	ENSG00000261584	Heart_Atrial_Appendage	26924772	26991703
rs6927280	6	26928222	LINC00240	0.47	6.33E-11	ENSG00000261584	Heart_Atrial_Appendage	26924772	26991703
rs10946884	6	26930047	LINC00240	0.48	1.88E-10	ENSG00000261584	Heart_Atrial_Appendage	26924772	26991703
rs6456762	6	26930299	LINC00240	-0.84	4.24E-18	ENSG00000261584	Heart_Atrial_Appendage	26924772	26991703
rs62402029	6	26930913	LINC00240	0.49	1.74E-11	ENSG00000261584	Heart_Atrial_Appendage	26924772	26991703
rs12175014	6	26930971	LINC00240	-0.84	4.20E-18	ENSG00000261584	Heart_Atrial_Appendage	26924772	26991703
rs62402030	6	26931114	LINC00240	0.47	2.77E-11	ENSG00000261584	Heart_Atrial_Appendage	26924772	26991703
rs4391260	6	26932212	LINC00240	0.47	2.98E-11	ENSG00000261584	Heart_Atrial_Appendage	26924772	26991703
rs10456344	6	26935797	LINC00240	0.49	1.91E-11	ENSG00000261584	Heart_Atrial_Appendage	26924772	26991703
rs12203587	6	26936240	LINC00240	0.49	2.02E-11	ENSG00000261584	Heart_Atrial_Appendage	26924772	26991703
rs9366675	6	26936723	LINC00240	-0.84	4.12E-18	ENSG00000261584	Heart_Atrial_Appendage	26924772	26991703
rs10498732	6	26938361	LINC00240	0.49	1.96E-11	ENSG00000261584	Heart_Atrial_Appendage	26924772	26991703
rs3931463	6	26939797	LINC00240	0.49	1.96E-11	ENSG00000261584	Heart_Atrial_Appendage	26924772	26991703
rs3931464	6	26939856	LINC00240	0.49	1.96E-11	ENSG00000261584	Heart_Atrial_Appendage	26924772	26991703
rs2038538	6	26940592	LINC00240	0.49	1.94E-11	ENSG00000261584	Heart_Atrial_Appendage	26924772	26991703
rs12197289	6	26943130	LINC00240	0.47	2.99E-11	ENSG00000261584	Heart_Atrial_Appendage	26924772	26991703
rs9379948	6	26944783	LINC00240	0.48	2.47E-11	ENSG00000261584	Heart_Atrial_Appendage	26924772	26991703
rs7771289	6	26945278	LINC00240	0.49	1.96E-11	ENSG00000261584	Heart_Atrial_Appendage	26924772	26991703
rs12212302	6	26947474	LINC00240	0.31	2.46E-05	ENSG00000261584	Heart_Atrial_Appendage	26924772	26991703
rs10946885	6	26948174	LINC00240	0.31	2.48E-05	ENSG00000261584	Heart_Atrial_Appendage	26924772	26991703
rs4713062	6	26948195	LINC00240	0.49	2.06E-11	ENSG00000261584	Heart_Atrial_Appendage	26924772	26991703
rs10946887	6	26949586	LINC00240	0.45	1.02E-10	ENSG00000261584	Heart_Atrial_Appendage	26924772	26991703
rs4612159	6	26950977	LINC00240	0.47	3.63E-11	ENSG00000261584	Heart_Atrial_Appendage	26924772	26991703
rs10946888	6	26951678	LINC00240	0.47	3.92E-11	ENSG00000261584	Heart_Atrial_Appendage	26924772	26991703
rs6910264	6	26953545	LINC00240	-0.43	8.57E-10	ENSG00000261584	Heart_Atrial_Appendage	26924772	26991703
rs9368480	6	26955750	LINC00240	-0.45	2.41E-10	ENSG00000261584	Heart_Atrial_Appendage	26924772	26991703
rs13211019	6	26956185	LINC00240	0.47	6.19E-11	ENSG00000261584	Heart_Atrial_Appendage	26924772	26991703
rs3999248	6	26957805	LINC00240	0.48	2.96E-11	ENSG00000261584	Heart_Atrial_Appendage	26924772	26991703
rs9467936	6	26958528	LINC00240	0.47	4.51E-11	ENSG00000261584	Heart_Atrial_Appendage	26924772	26991703
rs12663161	6	26958784	LINC00240	-0.70	1.07E-10	ENSG00000261584	Heart_Atrial_Appendage	26924772	26991703
rs4713066	6	26960089	LINC00240	0.47	3.74E-11	ENSG00000261584	Heart_Atrial_Appendage	26924772	26991703
rs9379949	6	26960660	LINC00240	-0.40	6.56E-06	ENSG00000261584	Heart_Atrial_Appendage	26924772	26991703
rs3999229	6	26961450	LINC00240	0.46	4.52E-11	ENSG00000261584	Heart_Atrial_Appendage	26924772	26991703
rs9379950	6	26961548	LINC00240	-0.45	2.78E-10	ENSG00000261584	Heart_Atrial_Appendage	26924772	26991703
rs9348742	6	26961560	LINC00240	-0.45	2.45E-10	ENSG00000261584	Heart_Atrial_Appendage	26924772	26991703
rs9368481	6	26961761	LINC00240	-0.44	1.59E-09	ENSG00000261584	Heart_Atrial_Appendage	26924772	26991703
rs12213438	6	26962250	LINC00240	0.47	9.07E-11	ENSG00000261584	Heart_Atrial_Appendage	26924772	26991703
rs13213911	6	26962280	LINC00240	-0.36	2.73E-06	ENSG00000261584	Heart_Atrial_Appendage	26924772	26991703
rs10946890	6	26963368	LINC00240	0.42	7.00E-08	ENSG00000261584	Heart_Atrial_Appendage	26924772	26991703
rs9348744	6	26963389	LINC00240	-0.39	3.06E-06	ENSG00000261584	Heart_Atrial_Appendage	26924772	26991703
rs9357027	6	26963792	LINC00240	-0.42	8.18E-10	ENSG00000261584	Heart_Atrial_Appendage	26924772	26991703
rs9368482	6	26963838	LINC00240	-0.44	1.02E-09	ENSG00000261584	Heart_Atrial_Appendage	26924772	26991703
rs9393783	6	26964048	LINC00240	-0.50	3.82E-11	ENSG00000261584	Heart_Atrial_Appendage	26924772	26991703
rs71559004	6	26964123	LINC00240	-0.45	6.26E-10	ENSG00000261584	Heart_Atrial_Appendage	26924772	26991703
rs9368483	6	26964601	LINC00240	-0.45	2.44E-10	ENSG00000261584	Heart_Atrial_Appendage	26924772	26991703
rs9368484	6	26964726	LINC00240	-0.45	2.37E-10	ENSG00000261584	Heart_Atrial_Appendage	26924772	26991703
rs9368485	6	26964855	LINC00240	-0.44	1.05E-09	ENSG00000261584	Heart_Atrial_Appendage	26924772	26991703
rs2754603	6	26965139	LINC00240	-0.45	2.61E-10	ENSG00000261584	Heart_Atrial_Appendage	26924772	26991703
rs4472345	6	26965398	LINC00240	-0.43	1.13E-07	ENSG00000261584	Heart_Atrial_Appendage	26924772	26991703
rs12193875	6	26965779	LINC00240	0.46	9.09E-11	ENSG00000261584	Heart_Atrial_Appendage	26924772	26991703
rs9467953	6	26965804	LINC00240	-0.44	5.92E-10	ENSG00000261584	Heart_Atrial_Appendage	26924772	26991703
rs12201034	6	26965897	LINC00240	0.46	7.72E-11	ENSG00000261584	Heart_Atrial_Appendage	26924772	26991703
rs147549158	6	26967170	LINC00240	0.31	3.71E-05	ENSG00000261584	Heart_Atrial_Appendage	26924772	26991703
rs9357028	6	26967224	LINC00240	-0.45	2.60E-10	ENSG00000261584	Heart_Atrial_Appendage	26924772	26991703
rs9467956	6	26967881	LINC00240	-0.45	2.60E-10	ENSG00000261584	Heart_Atrial_Appendage	26924772	26991703
rs113519491	6	26968436	LINC00240	-0.73	8.57E-11	ENSG00000261584	Heart_Atrial_Appendage	26924772	26991703
rs4711140	6	26969387	LINC00240	-0.44	6.16E-10	ENSG00000261584	Heart_Atrial_Appendage	26924772	26991703
rs13217675	6	26970124	LINC00240	0.47	3.77E-11	ENSG00000261584	Heart_Atrial_Appendage	26924772	26991703
rs9348746	6	26970357	LINC00240	-0.44	5.16E-10	ENSG00000261584	Heart_Atrial_Appendage	26924772	26991703
rs2057348	6	26971583	LINC00240	0.47	3.92E-11	ENSG00000261584	Heart_Atrial_Appendage	26924772	26991703
rs35691005	6	26972070	LINC00240	0.47	3.92E-11	ENSG00000261584	Heart_Atrial_Appendage	26924772	26991703
rs10946891	6	26973215	LINC00240	0.47	3.92E-11	ENSG00000261584	Heart_Atrial_Appendage	26924772	26991703
rs11754305	6	26974049	LINC00240	0.47	3.84E-11	ENSG00000261584	Heart_Atrial_Appendage	26924772	26991703
rs62402054	6	26974075	LINC00240	0.47	3.92E-11	ENSG00000261584	Heart_Atrial_Appendage	26924772	26991703
rs10946892	6	26974184	LINC00240	0.47	3.45E-11	ENSG00000261584	Heart_Atrial_Appendage	26924772	26991703
rs10946893	6	26974189	LINC00240	0.47	3.78E-11	ENSG00000261584	Heart_Atrial_Appendage	26924772	26991703
rs7765489	6	26974279	LINC00240	-0.71	7.30E-11	ENSG00000261584	Heart_Atrial_Appendage	26924772	26991703
rs10456350	6	26975581	LINC00240	0.49	3.76E-11	ENSG00000261584	Heart_Atrial_Appendage	26924772	26991703
rs12201393	6	26975690	LINC00240	0.47	3.26E-11	ENSG00000261584	Heart_Atrial_Appendage	26924772	26991703
rs200855155	6	26981491	LINC00240	-0.70	3.94E-10	ENSG00000261584	Heart_Atrial_Appendage	26924772	26991703
rs12209886	6	26984757	LINC00240	0.47	3.92E-11	ENSG00000261584	Heart_Atrial_Appendage	26924772	26991703
rs9357030	6	26985026	LINC00240	-0.44	7.68E-10	ENSG00000261584	Heart_Atrial_Appendage	26924772	26991703
rs12211984	6	26986054	LINC00240	0.47	3.71E-11	ENSG00000261584	Heart_Atrial_Appendage	26924772	26991703
rs10456351	6	26986792	LINC00240	0.47	3.92E-11	ENSG00000261584	Heart_Atrial_Appendage	26924772	26991703
rs9379952	6	26987900	LINC00240	-0.44	4.92E-10	ENSG00000261584	Heart_Atrial_Appendage	26924772	26991703
rs7741445	6	26988992	LINC00240	-0.70	1.07E-10	ENSG00000261584	Heart_Atrial_Appendage	26924772	26991703
rs10456352	6	26990358	LINC00240	0.47	3.92E-11	ENSG00000261584	Heart_Atrial_Appendage	26924772	26991703
rs3130811	6	29193262	LOC101929006	-0.34	9.95E-05	ZSCAN23	Heart_Atrial_Appendage	29191777	29258217
rs3117345	6	29202465	LOC101929006	-0.34	9.67E-05	ZSCAN23	Heart_Atrial_Appendage	29191777	29258217
rs3130816	6	29203911	LOC101929006	-0.34	9.66E-05	ZSCAN23	Heart_Atrial_Appendage	29191777	29258217
rs3130818	6	29205501	LOC101929006	-0.34	9.69E-05	ZSCAN23	Heart_Atrial_Appendage	29191777	29258217
rs3129103	6	29207570	LOC101929006	-0.34	9.66E-05	ZSCAN23	Heart_Atrial_Appendage	29191777	29258217
rs3117341	6	29210053	LOC101929006	-0.34	9.66E-05	ZSCAN23	Heart_Atrial_Appendage	29191777	29258217
rs3129105	6	29213070	LOC101929006	-0.34	9.66E-05	ZSCAN23	Heart_Atrial_Appendage	29191777	29258217
rs3117334	6	29217514	LOC101929006	-0.34	9.66E-05	ZSCAN23	Heart_Atrial_Appendage	29191777	29258217
rs3117332	6	29219510	LOC101929006	-0.34	9.66E-05	ZSCAN23	Heart_Atrial_Appendage	29191777	29258217
rs3130824	6	29222711	LOC101929006	-0.34	9.66E-05	ZSCAN23	Heart_Atrial_Appendage	29191777	29258217
rs3130829	6	29235900	LOC101929006	-0.34	9.66E-05	ZSCAN23	Heart_Atrial_Appendage	29191777	29258217
rs142403264	6	29245760	LOC101929006	-0.33	1.38E-04	ZSCAN23	Heart_Atrial_Appendage	29191777	29258217
rs9257670	6	29246571	LOC101929006	-0.43	8.39E-06	ZSCAN23	Heart_Atrial_Appendage	29191777	29258217
rs3117349	6	29250076	LOC101929006	-0.41	2.27E-05	ZSCAN23	Heart_Atrial_Appendage	29191777	29258217
rs2394551	6	29251400	LOC101929006	-0.34	9.66E-05	ZSCAN23	Heart_Atrial_Appendage	29191777	29258217
rs3117346	6	29252126	LOC101929006	-0.38	6.58E-05	ZSCAN23	Heart_Atrial_Appendage	29191777	29258217
rs3132388	6	28827879	LINC01623	1.02	5.34E-07	ZFP57	Heart_Atrial_Appendage	28827402	28831127
rs3135302	6	28829637	LINC01623	1.02	5.08E-07	ZFP57	Heart_Atrial_Appendage	28828927	28831454
rs3132389	6	28831021	LINC01623	1.05	4.89E-06	ZFP57	Heart_Atrial_Appendage	28828927	28831454
rs3131336	6	28831611	LINC01623	1.05	4.89E-06	ZFP57	Heart_Atrial_Appendage	28831067	28832407
rs3130811	6	29193262	LOC101929006	-0.47	1.01E-06	ZFP57	Heart_Atrial_Appendage	29191777	29258217
rs3117345	6	29202465	LOC101929006	-0.47	1.12E-06	ZFP57	Heart_Atrial_Appendage	29191777	29258217
rs3130816	6	29203911	LOC101929006	-0.47	1.12E-06	ZFP57	Heart_Atrial_Appendage	29191777	29258217
rs3130818	6	29205501	LOC101929006	-0.47	1.26E-06	ZFP57	Heart_Atrial_Appendage	29191777	29258217
rs3117342	6	29206251	LOC101929006	1.00	6.31E-06	ZFP57	Heart_Atrial_Appendage	29191777	29258217
rs3130820	6	29206683	LOC101929006	0.99	1.16E-05	ZFP57	Heart_Atrial_Appendage	29191777	29258217
rs3129103	6	29207570	LOC101929006	-0.47	1.12E-06	ZFP57	Heart_Atrial_Appendage	29191777	29258217
rs3117341	6	29210053	LOC101929006	-0.47	1.12E-06	ZFP57	Heart_Atrial_Appendage	29191777	29258217
rs3117340	6	29210596	LOC101929006	-0.43	1.05E-04	ZFP57	Heart_Atrial_Appendage	29191777	29258217
rs3130821	6	29210900	LOC101929006	-0.43	9.62E-05	ZFP57	Heart_Atrial_Appendage	29191777	29258217
rs3129104	6	29211438	LOC101929006	1.05	4.89E-06	ZFP57	Heart_Atrial_Appendage	29191777	29258217
rs3117339	6	29211442	LOC101929006	1.05	4.89E-06	ZFP57	Heart_Atrial_Appendage	29191777	29258217
rs3117337	6	29211556	LOC101929006	1.05	4.89E-06	ZFP57	Heart_Atrial_Appendage	29191777	29258217
rs2064503	6	29212202	LOC101929006	-0.43	9.62E-05	ZFP57	Heart_Atrial_Appendage	29191777	29258217
rs3129105	6	29213070	LOC101929006	-0.47	1.12E-06	ZFP57	Heart_Atrial_Appendage	29191777	29258217
rs3117334	6	29217514	LOC101929006	-0.47	1.12E-06	ZFP57	Heart_Atrial_Appendage	29191777	29258217
rs3117333	6	29219489	LOC101929006	1.00	6.31E-06	ZFP57	Heart_Atrial_Appendage	29191777	29258217
rs3117332	6	29219510	LOC101929006	-0.47	1.12E-06	ZFP57	Heart_Atrial_Appendage	29191777	29258217
rs3117331	6	29220100	LOC101929006	-0.43	9.75E-05	ZFP57	Heart_Atrial_Appendage	29191777	29258217
rs3130824	6	29222711	LOC101929006	-0.47	1.12E-06	ZFP57	Heart_Atrial_Appendage	29191777	29258217
rs3117330	6	29225795	LOC101929006	-0.43	1.04E-04	ZFP57	Heart_Atrial_Appendage	29191777	29258217
rs2024679	6	29227117	LOC101929006	-0.44	3.26E-06	ZFP57	Heart_Atrial_Appendage	29191777	29258217
rs3117329	6	29227643	LOC101929006	-0.39	5.39E-05	ZFP57	Heart_Atrial_Appendage	29191777	29258217
rs3117328	6	29230577	LOC101929006	-0.39	5.39E-05	ZFP57	Heart_Atrial_Appendage	29191777	29258217
rs3130827	6	29230683	LOC101929006	-0.43	1.04E-04	ZFP57	Heart_Atrial_Appendage	29191777	29258217
rs3130829	6	29235900	LOC101929006	-0.47	1.12E-06	ZFP57	Heart_Atrial_Appendage	29191777	29258217
rs3130830	6	29236722	LOC101929006	-0.39	5.39E-05	ZFP57	Heart_Atrial_Appendage	29191777	29258217
rs9257659	6	29238488	LOC101929006	-0.44	3.26E-06	ZFP57	Heart_Atrial_Appendage	29191777	29258217
rs3117327	6	29239150	LOC101929006	-0.39	5.39E-05	ZFP57	Heart_Atrial_Appendage	29191777	29258217
rs3117326	6	29240378	LOC101929006	1.05	4.89E-06	ZFP57	Heart_Atrial_Appendage	29191777	29258217
rs144447022	6	29244219	LOC101929006	1.05	4.89E-06	ZFP57	Heart_Atrial_Appendage	29191777	29258217
rs3130833	6	29244226	LOC101929006	-0.38	8.73E-05	ZFP57	Heart_Atrial_Appendage	29191777	29258217
rs9257665	6	29245207	LOC101929006	-0.49	9.56E-06	ZFP57	Heart_Atrial_Appendage	29191777	29258217
rs142403264	6	29245760	LOC101929006	-0.46	1.68E-06	ZFP57	Heart_Atrial_Appendage	29191777	29258217
rs9257669	6	29246239	LOC101929006	-0.44	4.88E-06	ZFP57	Heart_Atrial_Appendage	29191777	29258217
rs9257670	6	29246571	LOC101929006	-0.57	1.15E-07	ZFP57	Heart_Atrial_Appendage	29191777	29258217
rs3130834	6	29248149	LOC101929006	1.05	4.89E-06	ZFP57	Heart_Atrial_Appendage	29191777	29258217
rs2394550	6	29248461	LOC101929006	-0.39	5.39E-05	ZFP57	Heart_Atrial_Appendage	29191777	29258217
rs7743489	6	29249632	LOC101929006	-0.39	5.39E-05	ZFP57	Heart_Atrial_Appendage	29191777	29258217
rs3117349	6	29250076	LOC101929006	-0.51	2.33E-06	ZFP57	Heart_Atrial_Appendage	29191777	29258217
rs2180000	6	29250491	LOC101929006	-0.39	5.66E-05	ZFP57	Heart_Atrial_Appendage	29191777	29258217
rs2394551	6	29251400	LOC101929006	-0.47	1.12E-06	ZFP57	Heart_Atrial_Appendage	29191777	29258217
rs3117347	6	29251906	LOC101929006	-0.43	1.04E-04	ZFP57	Heart_Atrial_Appendage	29191777	29258217
rs3117346	6	29252126	LOC101929006	-0.48	7.15E-06	ZFP57	Heart_Atrial_Appendage	29191777	29258217
rs7381747	6	29254906	LOC101929006	-0.43	1.87E-05	ZFP57	Heart_Atrial_Appendage	29191777	29258217
rs9257681	6	29254982	LOC101929006	0.96	1.08E-06	ZFP57	Heart_Atrial_Appendage	29191777	29258217
rs1033569	6	29257772	LOC101929006	-0.50	2.77E-06	ZFP57	Heart_Atrial_Appendage	29191777	29258217
rs1033568	6	29257967	LOC101929006	-0.50	2.77E-06	ZFP57	Heart_Atrial_Appendage	29191777	29258217
rs1233488	6	29467719	LOC105375009	0.95	1.71E-05	ZFP57	Heart_Atrial_Appendage	29465286	29478333
rs1233487	6	29468809	LOC105375009	0.51	2.25E-05	ZFP57	Heart_Atrial_Appendage	29465286	29478333
rs1233480	6	29477414	LOC105375009	0.65	7.82E-05	ZFP57	Heart_Atrial_Appendage	29465286	29478333
rs3823363	6	29943715	HCG9	0.40	7.71E-05	ZFP57	Heart_Atrial_Appendage	29942889	29946183
rs2245950	6	29943866	HCG9	0.56	4.86E-08	ZFP57	Heart_Atrial_Appendage	29942889	29946183
rs2245958	6	29943947	HCG9	0.56	4.86E-08	ZFP57	Heart_Atrial_Appendage	29942889	29946183
rs2245959	6	29943970	HCG9	0.56	4.86E-08	ZFP57	Heart_Atrial_Appendage	29942889	29946183
rs3823376	6	29944184	HCG9	0.41	2.06E-05	ZFP57	Heart_Atrial_Appendage	29942889	29946183
rs2844803	6	29944314	HCG9	-0.46	1.62E-05	ZFP57	Heart_Atrial_Appendage	29942889	29946183
rs3823379	6	29944458	HCG9	0.42	1.18E-05	ZFP57	Heart_Atrial_Appendage	29942889	29946183
rs2735075	6	29944543	HCG9	0.56	3.03E-08	ZFP57	Heart_Atrial_Appendage	29942889	29946183
rs3823381	6	29944558	HCG9	0.48	2.54E-07	ZFP57	Heart_Atrial_Appendage	29942889	29946183
rs2844777	6	30206014	HCG17	0.97	2.13E-06	ZFP57	Heart_Atrial_Appendage	30201816	30293911
rs146423591	6	30218379	HCG17	0.97	1.74E-06	ZFP57	Heart_Atrial_Appendage	30201816	30293911
rs3094078	6	30224970	HCG17	1.02	1.10E-06	ZFP57	Heart_Atrial_Appendage	30201816	30293911
rs3094075	6	30229267	HCG17	0.97	2.13E-06	ZFP57	Heart_Atrial_Appendage	30201816	30293911
rs3130399	6	30230768	HCG17	0.97	2.13E-06	ZFP57	Heart_Atrial_Appendage	30201816	30293911
rs3129830	6	30248711	HCG17	1.02	1.10E-06	ZFP57	Heart_Atrial_Appendage	30201816	30293911
rs3094069	6	30251391	HCG17	1.02	1.10E-06	ZFP57	Heart_Atrial_Appendage	30201816	30293911
rs3094066	6	30278745	HCG17	0.97	2.13E-06	ZFP57	Heart_Atrial_Appendage	30201816	30293911
rs3130380	6	30279130	HCG17	1.02	1.10E-06	ZFP57	Heart_Atrial_Appendage	30201816	30293911
rs3094628	6	30285312	HCG17	1.02	1.12E-06	ZFP57	Heart_Atrial_Appendage	30201816	30293911
rs6904029	6	29943067	HCG9	-0.39	1.01E-04	ENSG00000239257	Heart_Atrial_Appendage	29942889	29946183
rs6903753	6	29943178	HCG9	-0.39	1.01E-04	ENSG00000239257	Heart_Atrial_Appendage	29942889	29946183
rs2071568	6	29943281	HCG9	-0.39	1.01E-04	ENSG00000239257	Heart_Atrial_Appendage	29942889	29946183
rs3823363	6	29943715	HCG9	0.40	1.25E-05	ENSG00000239257	Heart_Atrial_Appendage	29942889	29946183
rs2245950	6	29943866	HCG9	0.44	4.68E-06	ENSG00000239257	Heart_Atrial_Appendage	29942889	29946183
rs3823369	6	29943916	HCG9	-0.39	1.02E-04	ENSG00000239257	Heart_Atrial_Appendage	29942889	29946183
rs2245958	6	29943947	HCG9	0.44	4.68E-06	ENSG00000239257	Heart_Atrial_Appendage	29942889	29946183
rs2245959	6	29943970	HCG9	0.44	4.68E-06	ENSG00000239257	Heart_Atrial_Appendage	29942889	29946183
rs3823374	6	29944148	HCG9	-0.47	1.31E-06	ENSG00000239257	Heart_Atrial_Appendage	29942889	29946183
rs3823375	6	29944158	HCG9	-0.47	1.31E-06	ENSG00000239257	Heart_Atrial_Appendage	29942889	29946183
rs3823376	6	29944184	HCG9	0.43	4.39E-07	ENSG00000239257	Heart_Atrial_Appendage	29942889	29946183
rs3823377	6	29944253	HCG9	-0.47	1.31E-06	ENSG00000239257	Heart_Atrial_Appendage	29942889	29946183
rs3823379	6	29944458	HCG9	0.43	4.94E-07	ENSG00000239257	Heart_Atrial_Appendage	29942889	29946183
rs2735075	6	29944543	HCG9	0.42	5.90E-06	ENSG00000239257	Heart_Atrial_Appendage	29942889	29946183
rs3823381	6	29944558	HCG9	0.41	1.31E-06	ENSG00000239257	Heart_Atrial_Appendage	29942889	29946183
rs4713279	6	29944896	HCG9	-0.42	7.17E-05	ENSG00000239257	Heart_Atrial_Appendage	29942889	29946183
rs3132654	6	30243235	HCG17	0.47	3.15E-06	ENSG00000239257	Heart_Atrial_Appendage	30201816	30293911
rs3132653	6	30243236	HCG17	0.47	3.15E-06	ENSG00000239257	Heart_Atrial_Appendage	30201816	30293911
rs261945	6	30272417	HCG17	0.45	2.41E-05	ENSG00000239257	Heart_Atrial_Appendage	30201816	30293911
rs928822	6	30275246	HCG17	0.47	3.15E-06	ENSG00000239257	Heart_Atrial_Appendage	30201816	30293911
rs9280944	6	30287771	HCG17	0.45	2.49E-05	ENSG00000239257	Heart_Atrial_Appendage	30201816	30293911
rs2844751	6	30292431	TRIM39	0.42	3.13E-05	ENSG00000239257	Heart_Atrial_Appendage	30201816	30293911
rs2523727	6	30292432	HCG17	0.45	2.41E-05	ENSG00000239257	Heart_Atrial_Appendage	30201816	30293911
rs2893999	6	29943832	HCG9	0.81	7.11E-05	ENSG00000273340	Heart_Atrial_Appendage	29942889	29946183
rs3823368	6	29943906	HCG9	0.81	7.11E-05	ENSG00000273340	Heart_Atrial_Appendage	29942889	29946183
rs2893999	6	29943832	HCG9	0.71	2.79E-05	HLA-F-AS1	Heart_Atrial_Appendage	29942889	29946183
rs3823368	6	29943906	HCG9	0.71	2.79E-05	HLA-F-AS1	Heart_Atrial_Appendage	29942889	29946183
rs6904029	6	29943067	HCG9	0.58	4.08E-08	IFITM4P	Heart_Atrial_Appendage	29942889	29946183
rs6903753	6	29943178	HCG9	0.58	4.08E-08	IFITM4P	Heart_Atrial_Appendage	29942889	29946183
rs2071568	6	29943281	HCG9	0.58	4.08E-08	IFITM4P	Heart_Atrial_Appendage	29942889	29946183
rs2394250	6	29943656	HCG9	0.46	6.92E-06	IFITM4P	Heart_Atrial_Appendage	29942889	29946183
rs3823369	6	29943916	HCG9	0.58	4.25E-08	IFITM4P	Heart_Atrial_Appendage	29942889	29946183
rs3823374	6	29944148	HCG9	0.58	1.75E-08	IFITM4P	Heart_Atrial_Appendage	29942889	29946183
rs3823375	6	29944158	HCG9	0.58	1.75E-08	IFITM4P	Heart_Atrial_Appendage	29942889	29946183
rs3823377	6	29944253	HCG9	0.58	1.76E-08	IFITM4P	Heart_Atrial_Appendage	29942889	29946183
rs4713279	6	29944896	HCG9	0.60	1.28E-07	IFITM4P	Heart_Atrial_Appendage	29942889	29946183
rs2394253	6	29944803	HCG9	-0.65	1.18E-05	ENSG00000272236	Heart_Atrial_Appendage	29942889	29946183
rs2394254	6	29944804	HCG9	-0.65	1.04E-05	ENSG00000272236	Heart_Atrial_Appendage	29942889	29946183
rs2735071	6	29944979	HCG9	-0.66	2.73E-05	ENSG00000272236	Heart_Atrial_Appendage	29942889	29946183
rs2246198	6	29945602	HCG9	-0.72	9.67E-06	ENSG00000272236	Heart_Atrial_Appendage	29942889	29946183
rs6904029	6	29943067	HCG9	0.60	1.72E-06	ENSG00000176998	Heart_Atrial_Appendage	29942889	29946183
rs6903753	6	29943178	HCG9	0.60	1.72E-06	ENSG00000176998	Heart_Atrial_Appendage	29942889	29946183
rs2071568	6	29943281	HCG9	0.60	1.72E-06	ENSG00000176998	Heart_Atrial_Appendage	29942889	29946183
rs3823369	6	29943916	HCG9	0.60	1.82E-06	ENSG00000176998	Heart_Atrial_Appendage	29942889	29946183
rs3823374	6	29944148	HCG9	0.69	8.25E-09	ENSG00000176998	Heart_Atrial_Appendage	29942889	29946183
rs3823375	6	29944158	HCG9	0.69	8.25E-09	ENSG00000176998	Heart_Atrial_Appendage	29942889	29946183
rs3823376	6	29944184	HCG9	-0.49	8.62E-06	ENSG00000176998	Heart_Atrial_Appendage	29942889	29946183
rs3823377	6	29944253	HCG9	0.69	8.26E-09	ENSG00000176998	Heart_Atrial_Appendage	29942889	29946183
rs3823379	6	29944458	HCG9	-0.46	3.69E-05	ENSG00000176998	Heart_Atrial_Appendage	29942889	29946183
rs2394253	6	29944803	HCG9	-0.65	3.37E-05	ENSG00000176998	Heart_Atrial_Appendage	29942889	29946183
rs2394254	6	29944804	HCG9	-0.64	4.69E-05	ENSG00000176998	Heart_Atrial_Appendage	29942889	29946183
rs4713279	6	29944896	HCG9	0.60	5.77E-06	ENSG00000176998	Heart_Atrial_Appendage	29942889	29946183
rs9261585	6	30203200	HCG17	-0.58	8.69E-06	ENSG00000176998	Heart_Atrial_Appendage	30201816	30293911
rs4449668	6	30211894	HCG17	-0.70	1.10E-06	ENSG00000176998	Heart_Atrial_Appendage	30201816	30293911
rs139747027	6	30216186	HCG17	-0.63	7.86E-06	ENSG00000176998	Heart_Atrial_Appendage	30201816	30293911
rs9261620	6	30219789	HCG17	-0.61	2.51E-06	ENSG00000176998	Heart_Atrial_Appendage	30201816	30293911
rs9261625	6	30222597	HCG17	-0.66	6.16E-07	ENSG00000176998	Heart_Atrial_Appendage	30201816	30293911
rs2245950	6	29943866	HCG9	0.58	2.54E-06	HLA-G	Heart_Atrial_Appendage	29942889	29946183
rs2245958	6	29943947	HCG9	0.58	2.54E-06	HLA-G	Heart_Atrial_Appendage	29942889	29946183
rs2245959	6	29943970	HCG9	0.58	2.54E-06	HLA-G	Heart_Atrial_Appendage	29942889	29946183
rs2735075	6	29944543	HCG9	0.51	3.53E-05	HLA-G	Heart_Atrial_Appendage	29942889	29946183
rs916571	6	30201955	HCG17	-0.50	1.13E-05	HLA-G	Heart_Atrial_Appendage	30201816	30293911
rs916568	6	30202052	HCG17	-0.48	2.21E-05	HLA-G	Heart_Atrial_Appendage	30201816	30293911
rs3132674	6	30202429	HCG17	-0.50	1.13E-05	HLA-G	Heart_Atrial_Appendage	30201816	30293911
rs3132673	6	30202442	HCG17	-0.50	1.13E-05	HLA-G	Heart_Atrial_Appendage	30201816	30293911
rs954037	6	30203602	HCG17	-0.47	4.11E-05	HLA-G	Heart_Atrial_Appendage	30201816	30293911
rs2517587	6	30205151	HCG17	-1.07	4.89E-05	HLA-G	Heart_Atrial_Appendage	30201816	30293911
rs3094639	6	30206753	HCG17	-0.46	5.92E-05	HLA-G	Heart_Atrial_Appendage	30201816	30293911
rs2021365	6	30207063	HCG17	-0.45	9.17E-05	HLA-G	Heart_Atrial_Appendage	30201816	30293911
rs2285801	6	30209493	HCG17	-0.48	3.00E-05	HLA-G	Heart_Atrial_Appendage	30201816	30293911
rs1362089	6	30209802	HCG17	-0.48	3.00E-05	HLA-G	Heart_Atrial_Appendage	30201816	30293911
rs2394778	6	30211001	HCG17	-0.45	9.00E-05	HLA-G	Heart_Atrial_Appendage	30201816	30293911
rs3129694	6	30211305	HCG17	-0.48	3.00E-05	HLA-G	Heart_Atrial_Appendage	30201816	30293911
rs9261592	6	30211660	HCG17	-0.45	9.00E-05	HLA-G	Heart_Atrial_Appendage	30201816	30293911
rs3094636	6	30211755	HCG17	-0.45	9.00E-05	HLA-G	Heart_Atrial_Appendage	30201816	30293911
rs3132664	6	30211805	HCG17	-0.45	9.20E-05	HLA-G	Heart_Atrial_Appendage	30201816	30293911
rs3094129	6	30213936	HCG17	-0.45	9.05E-05	HLA-G	Heart_Atrial_Appendage	30201816	30293911
rs9261598	6	30214100	HCG17	-0.48	2.99E-05	HLA-G	Heart_Atrial_Appendage	30201816	30293911
rs9261599	6	30214146	HCG17	-0.46	6.00E-05	HLA-G	Heart_Atrial_Appendage	30201816	30293911
rs3132663	6	30214835	HCG17	-0.47	4.95E-05	HLA-G	Heart_Atrial_Appendage	30201816	30293911
rs3132661	6	30215851	HCG17	-0.49	3.04E-05	HLA-G	Heart_Atrial_Appendage	30201816	30293911
rs9261603	6	30216197	HCG17	-0.60	4.68E-06	HLA-G	Heart_Atrial_Appendage	30201816	30293911
rs9261604	6	30216203	HCG17	-0.57	9.86E-06	HLA-G	Heart_Atrial_Appendage	30201816	30293911
rs2516724	6	30221058	HCG17	-0.49	2.80E-05	HLA-G	Heart_Atrial_Appendage	30201816	30293911
rs2844768	6	30221677	HCG17	-0.45	9.99E-05	HLA-G	Heart_Atrial_Appendage	30201816	30293911
rs3129981	6	30758857	HCG20	-0.73	8.05E-05	HLA-G	Heart_Atrial_Appendage	30749735	30760027
rs2735076	6	29943490	HCG9	-0.94	2.13E-10	ENSG00000230521	Heart_Atrial_Appendage	29942889	29946183
rs2394251	6	29943688	HCG9	-0.67	2.49E-06	ENSG00000230521	Heart_Atrial_Appendage	29942889	29946183
rs2245950	6	29943866	HCG9	-0.61	6.41E-07	ENSG00000230521	Heart_Atrial_Appendage	29942889	29946183
rs2245958	6	29943947	HCG9	-0.61	6.41E-07	ENSG00000230521	Heart_Atrial_Appendage	29942889	29946183
rs2245959	6	29943970	HCG9	-0.61	6.41E-07	ENSG00000230521	Heart_Atrial_Appendage	29942889	29946183
rs2245961	6	29944004	HCG9	-0.69	3.19E-08	ENSG00000230521	Heart_Atrial_Appendage	29942889	29946183
rs200784613	6	29944027	HCG9	-0.86	1.02E-08	ENSG00000230521	Heart_Atrial_Appendage	29942889	29946183
rs4479980	6	29944030	HCG9	-0.93	7.74E-09	ENSG00000230521	Heart_Atrial_Appendage	29942889	29946183
rs4360169	6	29944032	HCG9	-0.93	7.74E-09	ENSG00000230521	Heart_Atrial_Appendage	29942889	29946183
rs139309953	6	29944101	HCG9	-0.82	9.16E-07	ENSG00000230521	Heart_Atrial_Appendage	29942889	29946183
rs2735075	6	29944543	HCG9	-0.50	3.47E-05	ENSG00000230521	Heart_Atrial_Appendage	29942889	29946183
rs9260857	6	29944706	HCG9	-1.13	1.42E-09	ENSG00000230521	Heart_Atrial_Appendage	29942889	29946183
rs9261588	6	30210807	HCG17	-0.81	4.59E-05	ENSG00000230521	Heart_Atrial_Appendage	30201816	30293911
rs9261623	6	30220340	HCG17	-0.81	4.59E-05	ENSG00000230521	Heart_Atrial_Appendage	30201816	30293911
rs3094079	6	30222508	HCG17	-0.81	4.59E-05	ENSG00000230521	Heart_Atrial_Appendage	30201816	30293911
rs9280933	6	30224515	HCG17	-0.81	4.60E-05	ENSG00000230521	Heart_Atrial_Appendage	30201816	30293911
rs3130397	6	30229869	HCG17	-0.81	4.59E-05	ENSG00000230521	Heart_Atrial_Appendage	30201816	30293911
rs3129834	6	30267372	HCG17	-0.81	4.59E-05	ENSG00000230521	Heart_Atrial_Appendage	30201816	30293911
rs3094631	6	30267748	HCG17	-0.81	4.59E-05	ENSG00000230521	Heart_Atrial_Appendage	30201816	30293911
rs3094065	6	30282332	HCG17	-0.81	4.59E-05	ENSG00000230521	Heart_Atrial_Appendage	30201816	30293911
rs2735076	6	29943490	HCG9	0.64	3.90E-05	ENSG00000206341	Heart_Atrial_Appendage	29942889	29946183
rs200784613	6	29944027	HCG9	0.64	3.11E-05	ENSG00000206341	Heart_Atrial_Appendage	29942889	29946183
rs2735075	6	29944543	HCG9	0.59	6.84E-07	ENSG00000206341	Heart_Atrial_Appendage	29942889	29946183
rs2394253	6	29944803	HCG9	-0.62	8.29E-05	ENSG00000206341	Heart_Atrial_Appendage	29942889	29946183
rs62407543	6	30211173	HCG17	0.78	3.33E-07	ENSG00000206341	Heart_Atrial_Appendage	30201816	30293911
rs72841870	6	30214011	HCG17	0.78	2.12E-06	ENSG00000206341	Heart_Atrial_Appendage	30201816	30293911
rs9391803	6	30215377	HCG17	0.76	9.06E-07	ENSG00000206341	Heart_Atrial_Appendage	30201816	30293911
rs9405046	6	30221891	HCG17	0.76	9.06E-07	ENSG00000206341	Heart_Atrial_Appendage	30201816	30293911
rs2187980	6	30223513	HCG17	0.74	4.27E-06	ENSG00000206341	Heart_Atrial_Appendage	30201816	30293911
rs3823379	6	29944458	HCG9	-0.46	7.98E-05	ENSG00000227262	Heart_Atrial_Appendage	29942889	29946183
rs2735075	6	29944543	HCG9	-0.56	6.27E-06	ENSG00000227262	Heart_Atrial_Appendage	29942889	29946183
rs2735076	6	29943490	HCG9	-0.87	2.30E-09	ENSG00000230795	Heart_Atrial_Appendage	29942889	29946183
rs3823363	6	29943715	HCG9	-0.67	1.17E-09	ENSG00000230795	Heart_Atrial_Appendage	29942889	29946183
rs2245950	6	29943866	HCG9	-0.67	8.47E-09	ENSG00000230795	Heart_Atrial_Appendage	29942889	29946183
rs2245958	6	29943947	HCG9	-0.67	8.47E-09	ENSG00000230795	Heart_Atrial_Appendage	29942889	29946183
rs2245959	6	29943970	HCG9	-0.67	8.47E-09	ENSG00000230795	Heart_Atrial_Appendage	29942889	29946183
rs200784613	6	29944027	HCG9	-0.80	5.94E-08	ENSG00000230795	Heart_Atrial_Appendage	29942889	29946183
rs4479980	6	29944030	HCG9	-0.90	8.94E-09	ENSG00000230795	Heart_Atrial_Appendage	29942889	29946183
rs4360169	6	29944032	HCG9	-0.90	8.94E-09	ENSG00000230795	Heart_Atrial_Appendage	29942889	29946183
rs139309953	6	29944101	HCG9	-0.82	4.20E-07	ENSG00000230795	Heart_Atrial_Appendage	29942889	29946183
rs3823376	6	29944184	HCG9	-0.57	6.61E-08	ENSG00000230795	Heart_Atrial_Appendage	29942889	29946183
rs3823379	6	29944458	HCG9	-0.53	8.13E-07	ENSG00000230795	Heart_Atrial_Appendage	29942889	29946183
rs2735075	6	29944543	HCG9	-0.67	4.71E-09	ENSG00000230795	Heart_Atrial_Appendage	29942889	29946183
rs3823381	6	29944558	HCG9	-0.48	7.31E-06	ENSG00000230795	Heart_Atrial_Appendage	29942889	29946183
rs9260857	6	29944706	HCG9	-1.24	2.41E-12	ENSG00000230795	Heart_Atrial_Appendage	29942889	29946183
rs9261588	6	30210807	HCG17	-0.99	1.60E-07	ENSG00000230795	Heart_Atrial_Appendage	30201816	30293911
rs9261623	6	30220340	HCG17	-0.99	1.60E-07	ENSG00000230795	Heart_Atrial_Appendage	30201816	30293911
rs3094079	6	30222508	HCG17	-0.99	1.60E-07	ENSG00000230795	Heart_Atrial_Appendage	30201816	30293911
rs9280933	6	30224515	HCG17	-1.00	1.51E-07	ENSG00000230795	Heart_Atrial_Appendage	30201816	30293911
rs17188303	6	30227206	HCG17	-1.13	3.95E-05	ENSG00000230795	Heart_Atrial_Appendage	30201816	30293911
rs3130397	6	30229869	HCG17	-0.99	1.60E-07	ENSG00000230795	Heart_Atrial_Appendage	30201816	30293911
rs28780091	6	30232538	HCG17	-0.80	5.21E-05	ENSG00000230795	Heart_Atrial_Appendage	30201816	30293911
rs28780093	6	30242171	HCG17	-0.80	5.21E-05	ENSG00000230795	Heart_Atrial_Appendage	30201816	30293911
rs3132654	6	30243235	HCG17	-0.61	1.28E-06	ENSG00000230795	Heart_Atrial_Appendage	30201816	30293911
rs3132653	6	30243236	HCG17	-0.61	1.28E-06	ENSG00000230795	Heart_Atrial_Appendage	30201816	30293911
rs3132652	6	30245870	HCG17	-0.95	7.62E-07	ENSG00000230795	Heart_Atrial_Appendage	30201816	30293911
rs28780094	6	30247081	HCG17	-0.82	3.12E-05	ENSG00000230795	Heart_Atrial_Appendage	30201816	30293911
rs3094068	6	30252502	HCG17	-0.95	7.62E-07	ENSG00000230795	Heart_Atrial_Appendage	30201816	30293911
rs28780095	6	30264624	HCG17	-0.80	5.21E-05	ENSG00000230795	Heart_Atrial_Appendage	30201816	30293911
rs3129834	6	30267372	HCG17	-0.99	1.60E-07	ENSG00000230795	Heart_Atrial_Appendage	30201816	30293911
rs3094631	6	30267748	HCG17	-0.99	1.60E-07	ENSG00000230795	Heart_Atrial_Appendage	30201816	30293911
rs261945	6	30272417	HCG17	-0.64	1.29E-06	ENSG00000230795	Heart_Atrial_Appendage	30201816	30293911
rs928822	6	30275246	HCG17	-0.61	1.28E-06	ENSG00000230795	Heart_Atrial_Appendage	30201816	30293911
rs3094065	6	30282332	HCG17	-0.99	1.60E-07	ENSG00000230795	Heart_Atrial_Appendage	30201816	30293911
rs17472720	6	30283652	HCG17	-0.80	5.21E-05	ENSG00000230795	Heart_Atrial_Appendage	30201816	30293911
rs9280944	6	30287771	HCG17	-0.64	1.34E-06	ENSG00000230795	Heart_Atrial_Appendage	30201816	30293911
rs2844751	6	30292431	TRIM39	-0.54	1.94E-05	ENSG00000230795	Heart_Atrial_Appendage	30201816	30293911
rs2523727	6	30292432	HCG17	-0.64	1.29E-06	ENSG00000230795	Heart_Atrial_Appendage	30201816	30293911
rs17188484	6	30293585	TRIM39	-0.80	5.21E-05	ENSG00000230795	Heart_Atrial_Appendage	30201816	30293911
rs2893999	6	29943832	HCG9	1.37	2.59E-08	ENSG00000228078	Heart_Atrial_Appendage	29942889	29946183
rs3823368	6	29943906	HCG9	1.37	2.59E-08	ENSG00000228078	Heart_Atrial_Appendage	29942889	29946183
rs2844803	6	29944314	HCG9	-0.62	1.97E-06	ENSG00000228078	Heart_Atrial_Appendage	29942889	29946183
rs2735075	6	29944543	HCG9	0.63	5.70E-07	ENSG00000228078	Heart_Atrial_Appendage	29942889	29946183
rs2246069	6	29944670	HCG9	-0.53	3.48E-05	ENSG00000228078	Heart_Atrial_Appendage	29942889	29946183
rs62407543	6	30211173	HCG17	1.03	7.05E-11	ENSG00000228078	Heart_Atrial_Appendage	30201816	30293911
rs72841870	6	30214011	HCG17	1.06	6.36E-10	ENSG00000228078	Heart_Atrial_Appendage	30201816	30293911
rs9391803	6	30215377	HCG17	0.96	2.35E-09	ENSG00000228078	Heart_Atrial_Appendage	30201816	30293911
rs9405046	6	30221891	HCG17	0.96	2.37E-09	ENSG00000228078	Heart_Atrial_Appendage	30201816	30293911
rs2187980	6	30223513	HCG17	0.91	5.05E-08	ENSG00000228078	Heart_Atrial_Appendage	30201816	30293911
rs1579219	6	30224305	HCG17	0.77	1.17E-05	ENSG00000228078	Heart_Atrial_Appendage	30201816	30293911
rs1579218	6	30224393	HCG17	0.77	1.17E-05	ENSG00000228078	Heart_Atrial_Appendage	30201816	30293911
rs9391806	6	30227397	HCG17	0.77	1.17E-05	ENSG00000228078	Heart_Atrial_Appendage	30201816	30293911
rs9391807	6	30227583	HCG17	0.77	1.17E-05	ENSG00000228078	Heart_Atrial_Appendage	30201816	30293911
rs9391679	6	30228652	HCG17	0.77	1.17E-05	ENSG00000228078	Heart_Atrial_Appendage	30201816	30293911
rs2023476	6	30229583	HCG17	0.64	6.72E-05	ENSG00000228078	Heart_Atrial_Appendage	30201816	30293911
rs9378145	6	30236331	HCG17	0.77	1.17E-05	ENSG00000228078	Heart_Atrial_Appendage	30201816	30293911
rs9368628	6	30238559	HCG17	0.77	1.17E-05	ENSG00000228078	Heart_Atrial_Appendage	30201816	30293911
rs9393999	6	30241114	HCG17	0.77	1.17E-05	ENSG00000228078	Heart_Atrial_Appendage	30201816	30293911
rs9357095	6	30242128	HCG17	0.77	1.17E-05	ENSG00000228078	Heart_Atrial_Appendage	30201816	30293911
rs2894145	6	30242904	HCG17	0.77	1.17E-05	ENSG00000228078	Heart_Atrial_Appendage	30201816	30293911
rs9380163	6	30246131	HCG17	0.77	1.17E-05	ENSG00000228078	Heart_Atrial_Appendage	30201816	30293911
rs62407490	6	30246525	HCG17	0.72	3.03E-05	ENSG00000228078	Heart_Atrial_Appendage	30201816	30293911
rs2394779	6	30252606	HCG17	0.77	1.17E-05	ENSG00000228078	Heart_Atrial_Appendage	30201816	30293911
rs9368632	6	30255505	HCG17	0.77	1.17E-05	ENSG00000228078	Heart_Atrial_Appendage	30201816	30293911
rs56406541	6	30262082	HCG17	1.24	5.95E-06	ENSG00000228078	Heart_Atrial_Appendage	30201816	30293911
rs56183729	6	30263108	HCG17	0.87	1.52E-06	ENSG00000228078	Heart_Atrial_Appendage	30201816	30293911
rs9368633	6	30265526	HCG17	0.77	1.17E-05	ENSG00000228078	Heart_Atrial_Appendage	30201816	30293911
rs9394000	6	30266145	HCG17	0.77	1.17E-05	ENSG00000228078	Heart_Atrial_Appendage	30201816	30293911
rs2285798	6	30272621	HCG17	0.77	1.17E-05	ENSG00000228078	Heart_Atrial_Appendage	30201816	30293911
rs80118539	6	30276664	HCG17	0.77	1.17E-05	ENSG00000228078	Heart_Atrial_Appendage	30201816	30293911
rs9295844	6	30281402	HCG17	0.77	1.17E-05	ENSG00000228078	Heart_Atrial_Appendage	30201816	30293911
rs9366755	6	30286729	HCG17	0.77	1.17E-05	ENSG00000228078	Heart_Atrial_Appendage	30201816	30293911
rs200685373	6	30290661	HCG17	0.82	2.02E-06	ENSG00000228078	Heart_Atrial_Appendage	30201816	30293911
rs12174823	6	30292083	HCG17	0.87	1.50E-06	ENSG00000228078	Heart_Atrial_Appendage	30201816	30293911
rs62408691	6	30751379	HCG20	1.32	5.81E-05	ENSG00000228078	Heart_Atrial_Appendage	30749735	30760027
rs2523943	6	29942927	HCG9	-0.83	2.65E-09	HLA-A	Heart_Atrial_Appendage	29942889	29946183
rs400488	6	29943035	HCG9	-0.60	7.31E-07	HLA-A	Heart_Atrial_Appendage	29942889	29946183
rs1128306	6	29943269	HCG9	-0.60	7.34E-07	HLA-A	Heart_Atrial_Appendage	29942889	29946183
rs139309953	6	29944101	HCG9	-0.67	3.84E-06	HLA-A	Heart_Atrial_Appendage	29942889	29946183
rs2844803	6	29944314	HCG9	-0.71	1.12E-12	HLA-A	Heart_Atrial_Appendage	29942889	29946183
rs2246069	6	29944670	HCG9	-0.49	2.25E-06	HLA-A	Heart_Atrial_Appendage	29942889	29946183
rs9260857	6	29944706	HCG9	-0.98	1.02E-09	HLA-A	Heart_Atrial_Appendage	29942889	29946183
rs2394253	6	29944803	HCG9	-0.54	9.33E-05	HLA-A	Heart_Atrial_Appendage	29942889	29946183
rs2394254	6	29944804	HCG9	-0.54	9.37E-05	HLA-A	Heart_Atrial_Appendage	29942889	29946183
rs2735071	6	29944979	HCG9	-0.61	2.32E-05	HLA-A	Heart_Atrial_Appendage	29942889	29946183
rs2246198	6	29945602	HCG9	-0.67	7.39E-06	HLA-A	Heart_Atrial_Appendage	29942889	29946183
rs2517585	6	30205201	HCG17	-0.77	8.17E-05	HLA-A	Heart_Atrial_Appendage	30201816	30293911
rs9261588	6	30210807	HCG17	-0.73	2.49E-05	HLA-A	Heart_Atrial_Appendage	30201816	30293911
rs3094633	6	30215120	HCG17	-0.40	8.57E-05	HLA-A	Heart_Atrial_Appendage	30201816	30293911
rs6907399	6	30220008	HCG17	-0.78	3.11E-05	HLA-A	Heart_Atrial_Appendage	30201816	30293911
rs9261623	6	30220340	HCG17	-0.73	2.49E-05	HLA-A	Heart_Atrial_Appendage	30201816	30293911
rs3094079	6	30222508	HCG17	-0.73	2.49E-05	HLA-A	Heart_Atrial_Appendage	30201816	30293911
rs9280933	6	30224515	HCG17	-0.73	2.37E-05	HLA-A	Heart_Atrial_Appendage	30201816	30293911
rs3130397	6	30229869	HCG17	-0.73	2.49E-05	HLA-A	Heart_Atrial_Appendage	30201816	30293911
rs3132652	6	30245870	HCG17	-0.71	3.86E-05	HLA-A	Heart_Atrial_Appendage	30201816	30293911
rs2844754	6	30246212	HCG17	-0.78	3.03E-05	HLA-A	Heart_Atrial_Appendage	30201816	30293911
rs3094068	6	30252502	HCG17	-0.71	3.86E-05	HLA-A	Heart_Atrial_Appendage	30201816	30293911
rs1048664	6	30262512	HCG17	-0.78	3.03E-05	HLA-A	Heart_Atrial_Appendage	30201816	30293911
rs3129834	6	30267372	HCG17	-0.73	2.49E-05	HLA-A	Heart_Atrial_Appendage	30201816	30293911
rs3094631	6	30267748	HCG17	-0.73	2.49E-05	HLA-A	Heart_Atrial_Appendage	30201816	30293911
rs28360019	6	30274883	HCG17	-0.78	3.03E-05	HLA-A	Heart_Atrial_Appendage	30201816	30293911
rs3094065	6	30282332	HCG17	-0.73	2.49E-05	HLA-A	Heart_Atrial_Appendage	30201816	30293911
rs17194824	6	30293186	TRIM39	-0.78	3.03E-05	HLA-A	Heart_Atrial_Appendage	30201816	30293911
rs28360028	6	30293789	HCG17	-0.78	3.03E-05	HLA-A	Heart_Atrial_Appendage	30201816	30293911
rs2523943	6	29942927	HCG9	-0.69	5.62E-05	ENSG00000235290	Heart_Atrial_Appendage	29942889	29946183
rs2245950	6	29943866	HCG9	0.51	7.88E-05	ENSG00000235290	Heart_Atrial_Appendage	29942889	29946183
rs2245958	6	29943947	HCG9	0.51	7.88E-05	ENSG00000235290	Heart_Atrial_Appendage	29942889	29946183
rs2245959	6	29943970	HCG9	0.51	7.88E-05	ENSG00000235290	Heart_Atrial_Appendage	29942889	29946183
rs2844803	6	29944314	HCG9	-0.52	4.53E-05	ENSG00000235290	Heart_Atrial_Appendage	29942889	29946183
rs916571	6	30201955	HCG17	-0.50	1.80E-05	ENSG00000235290	Heart_Atrial_Appendage	30201816	30293911
rs916568	6	30202052	HCG17	-0.51	1.33E-05	ENSG00000235290	Heart_Atrial_Appendage	30201816	30293911
rs3132674	6	30202429	HCG17	-0.50	1.80E-05	ENSG00000235290	Heart_Atrial_Appendage	30201816	30293911
rs3132673	6	30202442	HCG17	-0.50	1.80E-05	ENSG00000235290	Heart_Atrial_Appendage	30201816	30293911
rs954037	6	30203602	HCG17	-0.48	3.04E-05	ENSG00000235290	Heart_Atrial_Appendage	30201816	30293911
rs3094639	6	30206753	HCG17	-0.49	3.42E-05	ENSG00000235290	Heart_Atrial_Appendage	30201816	30293911
rs2021365	6	30207063	HCG17	-0.51	1.48E-05	ENSG00000235290	Heart_Atrial_Appendage	30201816	30293911
rs2285802	6	30209099	HCG17	-0.51	1.11E-05	ENSG00000235290	Heart_Atrial_Appendage	30201816	30293911
rs2285801	6	30209493	HCG17	-0.48	4.40E-05	ENSG00000235290	Heart_Atrial_Appendage	30201816	30293911
rs1362089	6	30209802	HCG17	-0.48	4.40E-05	ENSG00000235290	Heart_Atrial_Appendage	30201816	30293911
rs2394778	6	30211001	HCG17	-0.51	1.48E-05	ENSG00000235290	Heart_Atrial_Appendage	30201816	30293911
rs3129694	6	30211305	HCG17	-0.48	4.39E-05	ENSG00000235290	Heart_Atrial_Appendage	30201816	30293911
rs9261592	6	30211660	HCG17	-0.51	1.48E-05	ENSG00000235290	Heart_Atrial_Appendage	30201816	30293911
rs3094636	6	30211755	HCG17	-0.51	1.48E-05	ENSG00000235290	Heart_Atrial_Appendage	30201816	30293911
rs3094130	6	30211782	HCG17	-0.51	1.11E-05	ENSG00000235290	Heart_Atrial_Appendage	30201816	30293911
rs3132664	6	30211805	HCG17	-0.51	1.43E-05	ENSG00000235290	Heart_Atrial_Appendage	30201816	30293911
rs3094635	6	30212816	HCG17	-0.52	1.01E-05	ENSG00000235290	Heart_Atrial_Appendage	30201816	30293911
rs3094634	6	30213924	HCG17	-0.51	1.11E-05	ENSG00000235290	Heart_Atrial_Appendage	30201816	30293911
rs3094129	6	30213936	HCG17	-0.51	1.49E-05	ENSG00000235290	Heart_Atrial_Appendage	30201816	30293911
rs9261598	6	30214100	HCG17	-0.48	4.36E-05	ENSG00000235290	Heart_Atrial_Appendage	30201816	30293911
rs9261599	6	30214146	HCG17	-0.49	3.46E-05	ENSG00000235290	Heart_Atrial_Appendage	30201816	30293911
rs3132663	6	30214835	HCG17	-0.47	7.98E-05	ENSG00000235290	Heart_Atrial_Appendage	30201816	30293911
rs3094633	6	30215120	HCG17	-0.50	2.61E-05	ENSG00000235290	Heart_Atrial_Appendage	30201816	30293911
rs3132662	6	30215592	HCG17	-0.51	2.26E-05	ENSG00000235290	Heart_Atrial_Appendage	30201816	30293911
rs3132661	6	30215851	HCG17	-0.48	7.48E-05	ENSG00000235290	Heart_Atrial_Appendage	30201816	30293911
rs9261601	6	30216146	HCG17	-0.52	4.99E-05	ENSG00000235290	Heart_Atrial_Appendage	30201816	30293911
rs9261603	6	30216197	HCG17	-0.56	2.85E-05	ENSG00000235290	Heart_Atrial_Appendage	30201816	30293911
rs9261604	6	30216203	HCG17	-0.54	4.82E-05	ENSG00000235290	Heart_Atrial_Appendage	30201816	30293911
rs2516724	6	30221058	HCG17	-0.50	2.91E-05	ENSG00000235290	Heart_Atrial_Appendage	30201816	30293911
rs2516723	6	30221442	HCG17	-0.48	4.43E-05	ENSG00000235290	Heart_Atrial_Appendage	30201816	30293911
rs2844768	6	30221677	HCG17	-0.48	5.66E-05	ENSG00000235290	Heart_Atrial_Appendage	30201816	30293911
rs2844767	6	30222256	HCG17	-0.48	4.44E-05	ENSG00000235290	Heart_Atrial_Appendage	30201816	30293911
rs2516721	6	30222566	HCG17	-0.52	1.14E-05	ENSG00000235290	Heart_Atrial_Appendage	30201816	30293911
rs2428505	6	30222915	HCG17	-0.48	4.51E-05	ENSG00000235290	Heart_Atrial_Appendage	30201816	30293911
rs2245950	6	29943866	HCG9	0.59	2.90E-09	ENSG00000237669	Heart_Atrial_Appendage	29942889	29946183
rs2245958	6	29943947	HCG9	0.59	2.90E-09	ENSG00000237669	Heart_Atrial_Appendage	29942889	29946183
rs2245959	6	29943970	HCG9	0.59	2.90E-09	ENSG00000237669	Heart_Atrial_Appendage	29942889	29946183
rs3823376	6	29944184	HCG9	0.45	9.45E-07	ENSG00000237669	Heart_Atrial_Appendage	29942889	29946183
rs2844803	6	29944314	HCG9	-0.62	3.04E-10	ENSG00000237669	Heart_Atrial_Appendage	29942889	29946183
rs3823379	6	29944458	HCG9	0.42	6.46E-06	ENSG00000237669	Heart_Atrial_Appendage	29942889	29946183
rs2735075	6	29944543	HCG9	0.64	1.36E-11	ENSG00000237669	Heart_Atrial_Appendage	29942889	29946183
rs3823381	6	29944558	HCG9	0.48	7.11E-08	ENSG00000237669	Heart_Atrial_Appendage	29942889	29946183
rs2246069	6	29944670	HCG9	-0.50	3.18E-07	ENSG00000237669	Heart_Atrial_Appendage	29942889	29946183
rs2735071	6	29944979	HCG9	-0.59	2.12E-05	ENSG00000237669	Heart_Atrial_Appendage	29942889	29946183
rs2246198	6	29945602	HCG9	-0.61	2.51E-05	ENSG00000237669	Heart_Atrial_Appendage	29942889	29946183
rs56052612	6	29945802	HCG9	-0.76	6.49E-05	ENSG00000237669	Heart_Atrial_Appendage	29942889	29946183
rs2844777	6	30206014	HCG17	0.78	1.04E-04	ENSG00000237669	Heart_Atrial_Appendage	30201816	30293911
rs146423591	6	30218379	HCG17	0.78	8.55E-05	ENSG00000237669	Heart_Atrial_Appendage	30201816	30293911
rs3094078	6	30224970	HCG17	0.83	5.43E-05	ENSG00000237669	Heart_Atrial_Appendage	30201816	30293911
rs3094075	6	30229267	HCG17	0.78	1.04E-04	ENSG00000237669	Heart_Atrial_Appendage	30201816	30293911
rs3130399	6	30230768	HCG17	0.78	1.04E-04	ENSG00000237669	Heart_Atrial_Appendage	30201816	30293911
rs3129830	6	30248711	HCG17	0.83	5.43E-05	ENSG00000237669	Heart_Atrial_Appendage	30201816	30293911
rs3094069	6	30251391	HCG17	0.83	5.43E-05	ENSG00000237669	Heart_Atrial_Appendage	30201816	30293911
rs3094066	6	30278745	HCG17	0.78	1.04E-04	ENSG00000237669	Heart_Atrial_Appendage	30201816	30293911
rs3130380	6	30279130	HCG17	0.83	5.43E-05	ENSG00000237669	Heart_Atrial_Appendage	30201816	30293911
rs3094628	6	30285312	HCG17	0.83	5.51E-05	ENSG00000237669	Heart_Atrial_Appendage	30201816	30293911
rs9257681	6	29254982	LOC101929006	-0.88	1.09E-05	HLA-J	Heart_Atrial_Appendage	29191777	29258217
rs2394251	6	29943688	HCG9	0.56	3.56E-06	HLA-J	Heart_Atrial_Appendage	29942889	29946183
rs2245961	6	29944004	HCG9	0.50	4.23E-06	HLA-J	Heart_Atrial_Appendage	29942889	29946183
rs200784613	6	29944027	HCG9	0.57	1.68E-05	HLA-J	Heart_Atrial_Appendage	29942889	29946183
rs2844803	6	29944314	HCG9	0.50	1.71E-06	HLA-J	Heart_Atrial_Appendage	29942889	29946183
rs2246069	6	29944670	HCG9	0.51	4.62E-07	HLA-J	Heart_Atrial_Appendage	29942889	29946183
rs4713279	6	29944896	HCG9	0.48	3.87E-05	HLA-J	Heart_Atrial_Appendage	29942889	29946183
rs2844777	6	30206014	HCG17	-0.82	7.69E-05	HLA-J	Heart_Atrial_Appendage	30201816	30293911
rs3094075	6	30229267	HCG17	-0.82	7.70E-05	HLA-J	Heart_Atrial_Appendage	30201816	30293911
rs3130399	6	30230768	HCG17	-0.82	7.70E-05	HLA-J	Heart_Atrial_Appendage	30201816	30293911
rs3094066	6	30278745	HCG17	-0.82	7.70E-05	HLA-J	Heart_Atrial_Appendage	30201816	30293911
rs3095337	6	30737591	HCG20	-0.60	1.85E-06	HLA-J	Heart_Atrial_Appendage	30734602	30760027
rs3132604	6	30741226	HCG20	-0.59	1.28E-05	HLA-J	Heart_Atrial_Appendage	30734602	30760027
rs3095335	6	30741305	HCG20	-0.59	1.28E-05	HLA-J	Heart_Atrial_Appendage	30734602	30760027
rs3129981	6	30758857	HCG20	-0.62	5.57E-05	HLA-J	Heart_Atrial_Appendage	30749735	30760027
rs2523943	6	29942927	HCG9	-0.48	8.93E-07	ZNRD1ASP	Heart_Atrial_Appendage	29942889	29946183
rs400488	6	29943035	HCG9	-0.35	4.99E-05	ZNRD1ASP	Heart_Atrial_Appendage	29942889	29946183
rs1128306	6	29943269	HCG9	-0.35	4.98E-05	ZNRD1ASP	Heart_Atrial_Appendage	29942889	29946183
rs9260830	6	29942979	HCG9	-0.53	6.90E-05	ZNRD1	Heart_Atrial_Appendage	29942889	29946183
rs9260833	6	29943469	HCG9	-0.55	7.58E-06	ZNRD1	Heart_Atrial_Appendage	29942889	29946183
rs9260834	6	29943475	HCG9	-0.53	6.90E-05	ZNRD1	Heart_Atrial_Appendage	29942889	29946183
rs9260836	6	29943528	HCG9	-0.53	6.90E-05	ZNRD1	Heart_Atrial_Appendage	29942889	29946183
rs9260837	6	29943581	HCG9	-0.53	6.90E-05	ZNRD1	Heart_Atrial_Appendage	29942889	29946183
rs3823364	6	29943802	HCG9	-0.53	6.90E-05	ZNRD1	Heart_Atrial_Appendage	29942889	29946183
rs3823372	6	29943981	HCG9	-0.53	6.90E-05	ZNRD1	Heart_Atrial_Appendage	29942889	29946183
rs2894000	6	29944666	HCG9	-0.53	6.90E-05	ZNRD1	Heart_Atrial_Appendage	29942889	29946183
rs2894001	6	29944721	HCG9	-0.53	6.91E-05	ZNRD1	Heart_Atrial_Appendage	29942889	29946183
rs3823382	6	29945210	HCG9	-0.53	6.90E-05	ZNRD1	Heart_Atrial_Appendage	29942889	29946183
rs3823384	6	29945368	HCG9	-0.53	6.90E-05	ZNRD1	Heart_Atrial_Appendage	29945244	29945494
rs9260860	6	29945508	HCG9	-0.53	6.90E-05	ZNRD1	Heart_Atrial_Appendage	29942889	29946183
rs9260861	6	29945594	HCG9	-0.53	6.90E-05	ZNRD1	Heart_Atrial_Appendage	29942889	29946183
rs9260862	6	29945741	HCG9	-0.53	6.90E-05	ZNRD1	Heart_Atrial_Appendage	29942889	29946183
rs9260863	6	29945771	HCG9	-0.53	6.90E-05	ZNRD1	Heart_Atrial_Appendage	29942889	29946183
rs56052612	6	29945802	HCG9	0.65	2.78E-06	ZNRD1	Heart_Atrial_Appendage	29942889	29946183
rs9260864	6	29945841	HCG9	-0.53	6.90E-05	ZNRD1	Heart_Atrial_Appendage	29942889	29946183
rs9260865	6	29945898	HCG9	-0.53	6.90E-05	ZNRD1	Heart_Atrial_Appendage	29942889	29946183
rs9260866	6	29946019	HCG9	-0.54	5.29E-05	ZNRD1	Heart_Atrial_Appendage	29942889	29946183
rs9260867	6	29946021	HCG9	-0.53	5.53E-05	ZNRD1	Heart_Atrial_Appendage	29942889	29946183
rs9260868	6	29946157	HCG9	-0.62	9.08E-05	ZNRD1	Heart_Atrial_Appendage	29942889	29946183
rs2517587	6	30205151	HCG17	0.76	6.11E-06	ENSG00000231074	Heart_Atrial_Appendage	30201816	30293911
rs2508028	6	30209515	HCG17	0.79	3.44E-05	ENSG00000231074	Heart_Atrial_Appendage	30201816	30293911
rs145463269	6	30211185	HCG17	0.79	3.43E-05	ENSG00000231074	Heart_Atrial_Appendage	30201816	30293911
rs6907399	6	30220008	HCG17	0.69	6.51E-07	ENSG00000231074	Heart_Atrial_Appendage	30201816	30293911
rs2516719	6	30223720	HCG17	0.65	2.06E-07	ENSG00000231074	Heart_Atrial_Appendage	30201816	30293911
rs2516718	6	30223903	HCG17	0.65	2.06E-07	ENSG00000231074	Heart_Atrial_Appendage	30201816	30293911
rs1579220	6	30224238	HCG17	0.79	3.44E-05	ENSG00000231074	Heart_Atrial_Appendage	30201816	30293911
rs2187979	6	30224358	HCG17	0.36	3.64E-06	ENSG00000231074	Heart_Atrial_Appendage	30201816	30293911
rs2523740	6	30224362	HCG17	0.35	3.75E-06	ENSG00000231074	Heart_Atrial_Appendage	30201816	30293911
rs200723799	6	30225026	HCG17	0.36	3.65E-06	ENSG00000231074	Heart_Atrial_Appendage	30201816	30293911
rs9280934	6	30225029	HCG17	0.36	3.65E-06	ENSG00000231074	Heart_Atrial_Appendage	30201816	30293911
rs2516715	6	30226165	HCG17	0.35	3.76E-06	ENSG00000231074	Heart_Atrial_Appendage	30201816	30293911
rs2516714	6	30226304	HCG17	0.37	6.15E-07	ENSG00000231074	Heart_Atrial_Appendage	30201816	30293911
rs2516711	6	30227399	HCG17	0.79	3.44E-05	ENSG00000231074	Heart_Atrial_Appendage	30201816	30293911
rs2021107	6	30228138	HCG17	0.65	2.10E-07	ENSG00000231074	Heart_Atrial_Appendage	30201816	30293911
rs2516708	6	30228721	HCG17	0.35	3.76E-06	ENSG00000231074	Heart_Atrial_Appendage	30201816	30293911
rs2523749	6	30228879	HCG17	0.38	7.33E-05	ENSG00000231074	Heart_Atrial_Appendage	30201816	30293911
rs2523748	6	30228881	HCG17	0.38	7.33E-05	ENSG00000231074	Heart_Atrial_Appendage	30201816	30293911
rs2523747	6	30228938	HCG17	0.38	7.11E-05	ENSG00000231074	Heart_Atrial_Appendage	30201816	30293911
rs2516707	6	30229013	HCG17	0.38	7.17E-05	ENSG00000231074	Heart_Atrial_Appendage	30201816	30293911
rs111358359	6	30229034	HCG17	0.38	7.11E-05	ENSG00000231074	Heart_Atrial_Appendage	30201816	30293911
rs2428506	6	30229768	HCG17	0.35	3.76E-06	ENSG00000231074	Heart_Atrial_Appendage	30201816	30293911
rs2516701	6	30230518	HCG17	0.65	2.10E-07	ENSG00000231074	Heart_Atrial_Appendage	30201816	30293911
rs2844766	6	30230661	HCG17	0.35	3.76E-06	ENSG00000231074	Heart_Atrial_Appendage	30201816	30293911
rs2516698	6	30232374	HCG17	0.66	1.08E-06	ENSG00000231074	Heart_Atrial_Appendage	30201816	30293911
rs2844764	6	30234668	HCG17	0.35	3.76E-06	ENSG00000231074	Heart_Atrial_Appendage	30201816	30293911
rs2516696	6	30235046	HCG17	0.35	3.76E-06	ENSG00000231074	Heart_Atrial_Appendage	30201816	30293911
rs2844762	6	30236754	HCG17	0.35	3.76E-06	ENSG00000231074	Heart_Atrial_Appendage	30201816	30293911
rs2844760	6	30237861	HCG17	0.34	2.26E-05	ENSG00000231074	Heart_Atrial_Appendage	30201816	30293911
rs78148498	6	30238451	HCG17	0.36	1.33E-05	ENSG00000231074	Heart_Atrial_Appendage	30201816	30293911
rs2844759	6	30238884	HCG17	0.36	1.32E-05	ENSG00000231074	Heart_Atrial_Appendage	30201816	30293911
rs1158763	6	30240074	HCG17	0.37	1.11E-05	ENSG00000231074	Heart_Atrial_Appendage	30201816	30293911
rs968909	6	30244579	HCG17	0.36	1.32E-05	ENSG00000231074	Heart_Atrial_Appendage	30201816	30293911
rs2097574	6	30244711	HCG17	0.36	1.32E-05	ENSG00000231074	Heart_Atrial_Appendage	30201816	30293911
rs2844755	6	30245501	HCG17	0.36	1.32E-05	ENSG00000231074	Heart_Atrial_Appendage	30201816	30293911
rs2844754	6	30246212	HCG17	0.69	6.31E-07	ENSG00000231074	Heart_Atrial_Appendage	30201816	30293911
rs113201121	6	30246506	HCG17	0.37	7.84E-06	ENSG00000231074	Heart_Atrial_Appendage	30201816	30293911
rs2844752	6	30249613	HCG17	0.39	4.38E-05	ENSG00000231074	Heart_Atrial_Appendage	30201816	30293911
rs1075105	6	30251386	HCG17	0.36	1.32E-05	ENSG00000231074	Heart_Atrial_Appendage	30201816	30293911
rs1264626	6	30253011	HCG17	0.36	1.32E-05	ENSG00000231074	Heart_Atrial_Appendage	30201816	30293911
rs1132547	6	30253339	HCG17	0.65	2.10E-07	ENSG00000231074	Heart_Atrial_Appendage	30201816	30293911
rs1264624	6	30255089	HCG17	0.36	1.32E-05	ENSG00000231074	Heart_Atrial_Appendage	30201816	30293911
rs1264623	6	30255365	HCG17	0.36	1.32E-05	ENSG00000231074	Heart_Atrial_Appendage	30201816	30293911
rs28383816	6	30259304	HCG17	0.37	1.33E-05	ENSG00000231074	Heart_Atrial_Appendage	30201816	30293911
rs71885246	6	30259305	HCG17	0.37	1.33E-05	ENSG00000231074	Heart_Atrial_Appendage	30201816	30293911
rs1264620	6	30259356	HCG17	0.79	3.44E-05	ENSG00000231074	Heart_Atrial_Appendage	30201816	30293911
rs1264619	6	30260019	HCG17	0.37	8.59E-06	ENSG00000231074	Heart_Atrial_Appendage	30201816	30293911
rs3214075	6	30261975	HCG17	0.36	1.32E-05	ENSG00000231074	Heart_Atrial_Appendage	30201816	30293911
rs1048664	6	30262512	HCG17	0.69	6.31E-07	ENSG00000231074	Heart_Atrial_Appendage	30201816	30293911
rs1264618	6	30263069	HCG17	0.38	2.44E-06	ENSG00000231074	Heart_Atrial_Appendage	30201816	30293911
rs1264617	6	30263130	HCG17	0.38	2.44E-06	ENSG00000231074	Heart_Atrial_Appendage	30201816	30293911
rs261956	6	30264933	HCG17	0.66	1.51E-07	ENSG00000231074	Heart_Atrial_Appendage	30201816	30293911
rs261955	6	30265594	HCG17	0.36	1.32E-05	ENSG00000231074	Heart_Atrial_Appendage	30201816	30293911
rs261950	6	30269561	HCG17	0.38	2.44E-06	ENSG00000231074	Heart_Atrial_Appendage	30201816	30293911
rs261947	6	30271144	HCG17	0.39	1.84E-06	ENSG00000231074	Heart_Atrial_Appendage	30201816	30293911
rs9380167	6	30274461	HCG17	0.41	8.05E-07	ENSG00000231074	Heart_Atrial_Appendage	30201816	30293911
rs12055553	6	30274728	HCG17	0.39	1.84E-06	ENSG00000231074	Heart_Atrial_Appendage	30201816	30293911
rs28360019	6	30274883	HCG17	0.69	6.31E-07	ENSG00000231074	Heart_Atrial_Appendage	30201816	30293911
rs28360020	6	30276443	HCG17	0.65	2.10E-07	ENSG00000231074	Heart_Atrial_Appendage	30201816	30293911
rs12192505	6	30278362	HCG17	0.38	3.46E-06	ENSG00000231074	Heart_Atrial_Appendage	30201816	30293911
rs6913293	6	30278774	HCG17	0.39	1.84E-06	ENSG00000231074	Heart_Atrial_Appendage	30201816	30293911
rs9295842	6	30280922	HCG17	0.39	1.84E-06	ENSG00000231074	Heart_Atrial_Appendage	30201816	30293911
rs6912771	6	30284375	HCG17	0.39	1.84E-06	ENSG00000231074	Heart_Atrial_Appendage	30201816	30293911
rs9357097	6	30285121	HCG17	0.42	8.54E-07	ENSG00000231074	Heart_Atrial_Appendage	30201816	30293911
rs6924282	6	30285883	HCG17	0.40	1.87E-06	ENSG00000231074	Heart_Atrial_Appendage	30201816	30293911
rs6924453	6	30285955	HCG17	0.40	1.87E-06	ENSG00000231074	Heart_Atrial_Appendage	30201816	30293911
rs6904208	6	30286080	HCG17	0.65	2.10E-07	ENSG00000231074	Heart_Atrial_Appendage	30201816	30293911
rs9357098	6	30286505	HCG17	0.39	3.63E-06	ENSG00000231074	Heart_Atrial_Appendage	30201816	30293911
rs6931387	6	30287517	HCG17	0.40	1.87E-06	ENSG00000231074	Heart_Atrial_Appendage	30201816	30293911
rs9380172	6	30288031	HCG17	0.39	2.04E-06	ENSG00000231074	Heart_Atrial_Appendage	30201816	30293911
rs6900042	6	30289271	HCG17	0.40	1.87E-06	ENSG00000231074	Heart_Atrial_Appendage	30201816	30293911
rs9368635	6	30290036	HCG17	0.40	1.87E-06	ENSG00000231074	Heart_Atrial_Appendage	30201816	30293911
rs6906180	6	30290315	HCG17	0.40	1.87E-06	ENSG00000231074	Heart_Atrial_Appendage	30201816	30293911
rs6906364	6	30290375	HCG17	0.79	3.44E-05	ENSG00000231074	Heart_Atrial_Appendage	30201816	30293911
rs6911349	6	30290635	HCG17	0.79	3.44E-05	ENSG00000231074	Heart_Atrial_Appendage	30201816	30293911
rs28360024	6	30292147	HCG17	0.65	2.10E-07	ENSG00000231074	Heart_Atrial_Appendage	30201816	30293911
rs4711213	6	30292336	HCG17	0.40	1.87E-06	ENSG00000231074	Heart_Atrial_Appendage	30201816	30293911
rs17194824	6	30293186	TRIM39	0.69	6.31E-07	ENSG00000231074	Heart_Atrial_Appendage	30201816	30293911
rs28360028	6	30293789	HCG17	0.69	6.31E-07	ENSG00000231074	Heart_Atrial_Appendage	30201816	30293911
rs16877494	7	12536330	LOC102725191	-0.83	1.38E-07	VWDE	Heart_Atrial_Appendage	12536055	12581536
rs7808936	7	12542293	LOC102725191	-0.61	2.27E-06	VWDE	Heart_Atrial_Appendage	12536055	12581536
rs7777115	7	12542625	LOC102725191	-0.62	3.90E-07	VWDE	Heart_Atrial_Appendage	12536055	12581536
rs7782476	7	12545781	LOC102725191	-0.60	2.38E-07	VWDE	Heart_Atrial_Appendage	12544050	12580761
rs7801987	7	12546021	LOC102725191	-0.64	1.08E-07	VWDE	Heart_Atrial_Appendage	12544050	12580761
rs10249671	7	12547917	LOC102725191	-0.60	2.38E-07	VWDE	Heart_Atrial_Appendage	12544050	12580761
rs10224788	7	12549293	LOC102725191	-0.59	4.62E-07	VWDE	Heart_Atrial_Appendage	12544050	12580761
rs7808185	7	12550763	LOC102725191	-0.60	2.38E-07	VWDE	Heart_Atrial_Appendage	12544050	12580761
rs7808127	7	12551011	LOC102725191	-0.60	2.48E-07	VWDE	Heart_Atrial_Appendage	12544050	12580761
rs139569447	7	23141332	KLHL7-AS1	-0.36	2.42E-10	KLHL7	Heart_Atrial_Appendage	23140847	23145322
rs58656770	7	23141333	KLHL7-AS1	-0.34	3.10E-08	KLHL7	Heart_Atrial_Appendage	23140847	23145322
rs7785842	7	23141706	KLHL7-AS1	-0.37	8.01E-11	KLHL7	Heart_Atrial_Appendage	23140847	23145322
rs4628176	7	23142566	KLHL7-AS1	-0.35	3.10E-10	KLHL7	Heart_Atrial_Appendage	23140847	23145322
rs7456915	7	23143049	KLHL7-AS1	-0.37	7.95E-11	KLHL7	Heart_Atrial_Appendage	23140847	23145322
rs10233039	7	23143113	KLHL7-AS1	-0.35	1.01E-09	KLHL7	Heart_Atrial_Appendage	23140847	23145322
rs56400441	7	23143564	KLHL7-AS1	-0.35	1.01E-09	KLHL7	Heart_Atrial_Appendage	23140847	23145322
rs13438179	7	23143851	KLHL7-AS1	-0.37	7.95E-11	KLHL7	Heart_Atrial_Appendage	23140847	23145322
rs10488077	7	23144182	KLHL7-AS1	-0.35	3.08E-10	KLHL7	Heart_Atrial_Appendage	23140847	23145322
rs13438188	7	23144197	KLHL7-AS1	-0.37	1.67E-10	KLHL7	Heart_Atrial_Appendage	23140847	23145322
rs10241208	7	23144914	KLHL7-AS1	-0.35	3.16E-10	KLHL7	Heart_Atrial_Appendage	23140847	23145322
rs10256524	7	23144947	KLHL7-AS1	-0.36	1.35E-10	KLHL7	Heart_Atrial_Appendage	23140847	23145322
rs10256996	7	23145295	KLHL7-AS1	-0.28	1.42E-06	KLHL7	Heart_Atrial_Appendage	23140847	23145322
rs139569447	7	23141332	KLHL7-AS1	-0.58	1.81E-12	NUPL2	Heart_Atrial_Appendage	23140847	23145322
rs58656770	7	23141333	KLHL7-AS1	-0.56	3.17E-10	NUPL2	Heart_Atrial_Appendage	23140847	23145322
rs7785842	7	23141706	KLHL7-AS1	-0.59	8.76E-13	NUPL2	Heart_Atrial_Appendage	23140847	23145322
rs4628176	7	23142566	KLHL7-AS1	-0.64	6.58E-16	NUPL2	Heart_Atrial_Appendage	23140847	23145322
rs7456915	7	23143049	KLHL7-AS1	-0.59	8.91E-13	NUPL2	Heart_Atrial_Appendage	23140847	23145322
rs10233039	7	23143113	KLHL7-AS1	-0.58	8.23E-13	NUPL2	Heart_Atrial_Appendage	23140847	23145322
rs56400441	7	23143564	KLHL7-AS1	-0.62	2.76E-14	NUPL2	Heart_Atrial_Appendage	23140847	23145322
rs13438179	7	23143851	KLHL7-AS1	-0.59	8.91E-13	NUPL2	Heart_Atrial_Appendage	23140847	23145322
rs10488077	7	23144182	KLHL7-AS1	-0.64	6.27E-16	NUPL2	Heart_Atrial_Appendage	23140847	23145322
rs13438188	7	23144197	KLHL7-AS1	-0.60	3.34E-13	NUPL2	Heart_Atrial_Appendage	23140847	23145322
rs10241208	7	23144914	KLHL7-AS1	-0.65	9.64E-17	NUPL2	Heart_Atrial_Appendage	23140847	23145322
rs10256524	7	23144947	KLHL7-AS1	-0.61	4.92E-14	NUPL2	Heart_Atrial_Appendage	23140847	23145322
rs10256996	7	23145295	KLHL7-AS1	-0.52	1.12E-10	NUPL2	Heart_Atrial_Appendage	23140847	23145322
rs139569447	7	23141332	KLHL7-AS1	0.59	3.36E-10	ENSG00000226816	Heart_Atrial_Appendage	23140847	23145322
rs58656770	7	23141333	KLHL7-AS1	0.60	4.55E-09	ENSG00000226816	Heart_Atrial_Appendage	23140847	23145322
rs7785842	7	23141706	KLHL7-AS1	0.57	1.38E-09	ENSG00000226816	Heart_Atrial_Appendage	23140847	23145322
rs4628176	7	23142566	KLHL7-AS1	0.59	1.57E-10	ENSG00000226816	Heart_Atrial_Appendage	23140847	23145322
rs7456915	7	23143049	KLHL7-AS1	0.57	1.43E-09	ENSG00000226816	Heart_Atrial_Appendage	23140847	23145322
rs10233039	7	23143113	KLHL7-AS1	0.56	3.48E-09	ENSG00000226816	Heart_Atrial_Appendage	23140847	23145322
rs56400441	7	23143564	KLHL7-AS1	0.55	1.01E-08	ENSG00000226816	Heart_Atrial_Appendage	23140847	23145322
rs13438179	7	23143851	KLHL7-AS1	0.57	1.43E-09	ENSG00000226816	Heart_Atrial_Appendage	23140847	23145322
rs10488077	7	23144182	KLHL7-AS1	0.59	1.53E-10	ENSG00000226816	Heart_Atrial_Appendage	23140847	23145322
rs13438188	7	23144197	KLHL7-AS1	0.60	3.81E-10	ENSG00000226816	Heart_Atrial_Appendage	23140847	23145322
rs10241208	7	23144914	KLHL7-AS1	0.60	5.32E-11	ENSG00000226816	Heart_Atrial_Appendage	23140847	23145322
rs10256524	7	23144947	KLHL7-AS1	0.58	9.33E-10	ENSG00000226816	Heart_Atrial_Appendage	23140847	23145322
rs10256996	7	23145295	KLHL7-AS1	0.42	1.21E-05	ENSG00000226816	Heart_Atrial_Appendage	23140847	23145322
rs139569447	7	23141332	KLHL7-AS1	-0.53	6.57E-11	GPNMB	Heart_Atrial_Appendage	23140847	23145322
rs58656770	7	23141333	KLHL7-AS1	-0.56	1.01E-10	GPNMB	Heart_Atrial_Appendage	23140847	23145322
rs7785842	7	23141706	KLHL7-AS1	-0.53	5.53E-11	GPNMB	Heart_Atrial_Appendage	23140847	23145322
rs4628176	7	23142566	KLHL7-AS1	-0.49	1.15E-09	GPNMB	Heart_Atrial_Appendage	23140847	23145322
rs7456915	7	23143049	KLHL7-AS1	-0.53	5.96E-11	GPNMB	Heart_Atrial_Appendage	23140847	23145322
rs10233039	7	23143113	KLHL7-AS1	-0.52	1.25E-10	GPNMB	Heart_Atrial_Appendage	23140847	23145322
rs56400441	7	23143564	KLHL7-AS1	-0.52	1.33E-10	GPNMB	Heart_Atrial_Appendage	23140847	23145322
rs13438179	7	23143851	KLHL7-AS1	-0.53	5.96E-11	GPNMB	Heart_Atrial_Appendage	23140847	23145322
rs10488077	7	23144182	KLHL7-AS1	-0.49	1.17E-09	GPNMB	Heart_Atrial_Appendage	23140847	23145322
rs13438188	7	23144197	KLHL7-AS1	-0.54	3.13E-11	GPNMB	Heart_Atrial_Appendage	23140847	23145322
rs10241208	7	23144914	KLHL7-AS1	-0.48	2.19E-09	GPNMB	Heart_Atrial_Appendage	23140847	23145322
rs10256524	7	23144947	KLHL7-AS1	-0.52	1.16E-10	GPNMB	Heart_Atrial_Appendage	23140847	23145322
rs10256996	7	23145295	KLHL7-AS1	-0.41	5.13E-07	GPNMB	Heart_Atrial_Appendage	23140847	23145322
rs10280668	7	35755484	LOC100506725	0.38	2.23E-11	LOC101930085	Heart_Atrial_Appendage	35754644	35759305
rs4720184	7	35756797	LOC100506725	0.35	2.09E-10	LOC101930085	Heart_Atrial_Appendage	35756412	35774125
rs2980932	8	6726012	GS1-24F4.2	0.89	4.23E-09	DEFB1	Heart_Atrial_Appendage	6699433	6742798
rs2977787	8	6726155	GS1-24F4.2	0.90	2.59E-09	DEFB1	Heart_Atrial_Appendage	6699433	6742798
rs200589692	8	6726361	GS1-24F4.2	0.84	1.90E-08	DEFB1	Heart_Atrial_Appendage	6699433	6742798
rs2977786	8	6726569	GS1-24F4.2	0.84	8.53E-09	DEFB1	Heart_Atrial_Appendage	6699433	6742798
rs2951825	8	6726614	GS1-24F4.2	0.92	2.23E-09	DEFB1	Heart_Atrial_Appendage	6699433	6742798
rs2977785	8	6726693	GS1-24F4.2	0.92	2.04E-09	DEFB1	Heart_Atrial_Appendage	6699433	6742798
rs2951824	8	6726902	GS1-24F4.2	0.84	9.50E-09	DEFB1	Heart_Atrial_Appendage	6699433	6742798
rs2978877	8	6726917	GS1-24F4.2	0.84	9.50E-09	DEFB1	Heart_Atrial_Appendage	6699433	6742798
rs2980931	8	6727385	GS1-24F4.2	0.84	9.90E-09	DEFB1	Heart_Atrial_Appendage	6699433	6742798
rs2980930	8	6727459	GS1-24F4.2	0.84	1.04E-08	DEFB1	Heart_Atrial_Appendage	6699433	6742798
rs5743401	8	6737582	GS1-24F4.2	0.58	1.20E-05	DEFB1	Heart_Atrial_Appendage	6699433	6742798
rs5743399	8	6737645	GS1-24F4.2	0.58	1.20E-05	DEFB1	Heart_Atrial_Appendage	6699433	6742798
rs2977828	8	6737814	GS1-24F4.2	0.58	1.21E-05	DEFB1	Heart_Atrial_Appendage	6699433	6742798
rs2702881	8	6737881	GS1-24F4.2	-0.62	2.11E-06	DEFB1	Heart_Atrial_Appendage	6699433	6742798
rs2738177	8	6738114	GS1-24F4.2	-0.58	1.30E-05	DEFB1	Heart_Atrial_Appendage	6699433	6742798
rs2741139	8	6738747	GS1-24F4.2	-0.61	1.12E-05	DEFB1	Heart_Atrial_Appendage	6699433	6742798
rs2738175	8	6739441	GS1-24F4.2	-0.58	1.12E-05	DEFB1	Heart_Atrial_Appendage	6699433	6742798
rs2977827	8	6739757	GS1-24F4.2	-0.58	1.04E-05	DEFB1	Heart_Atrial_Appendage	6699433	6742798
rs2978861	8	6739922	GS1-24F4.2	-0.58	1.00E-05	DEFB1	Heart_Atrial_Appendage	6699433	6742798
rs2978860	8	6739983	GS1-24F4.2	-0.60	5.20E-06	DEFB1	Heart_Atrial_Appendage	6699433	6742798
rs2977826	8	6740074	GS1-24F4.2	-0.60	5.11E-06	DEFB1	Heart_Atrial_Appendage	6699433	6742798
rs2977825	8	6740191	GS1-24F4.2	-0.60	4.23E-06	DEFB1	Heart_Atrial_Appendage	6699433	6742798
rs2977824	8	6740744	GS1-24F4.2	-0.64	1.52E-06	DEFB1	Heart_Atrial_Appendage	6699433	6742798
rs2741143	8	6740968	GS1-24F4.2	-0.61	3.25E-06	DEFB1	Heart_Atrial_Appendage	6699433	6742798
rs2738171	8	6741127	GS1-24F4.2	-0.60	3.52E-06	DEFB1	Heart_Atrial_Appendage	6699433	6742798
rs2978857	8	6741305	GS1-24F4.2	-0.64	1.49E-06	DEFB1	Heart_Atrial_Appendage	6699433	6742798
rs2951840	8	6741309	GS1-24F4.2	-0.65	1.36E-06	DEFB1	Heart_Atrial_Appendage	6699433	6742798
rs2980919	8	6741354	GS1-24F4.2	-0.64	1.49E-06	DEFB1	Heart_Atrial_Appendage	6699433	6742798
rs2978856	8	6741360	GS1-24F4.2	-0.64	1.49E-06	DEFB1	Heart_Atrial_Appendage	6699433	6742798
rs2978855	8	6741457	GS1-24F4.2	-0.64	1.47E-06	DEFB1	Heart_Atrial_Appendage	6699433	6742798
rs2977823	8	6741731	GS1-24F4.2	-0.64	1.49E-06	DEFB1	Heart_Atrial_Appendage	6699433	6742798
rs2977822	8	6741803	GS1-24F4.2	-0.62	3.81E-06	DEFB1	Heart_Atrial_Appendage	6699433	6742798
rs2978853	8	6741901	GS1-24F4.2	-0.64	1.49E-06	DEFB1	Heart_Atrial_Appendage	6699433	6742798
rs2977821	8	6742048	GS1-24F4.2	-0.64	1.49E-06	DEFB1	Heart_Atrial_Appendage	6699433	6742798
rs2951850	8	6742110	GS1-24F4.2	-0.64	1.49E-06	DEFB1	Heart_Atrial_Appendage	6699433	6742798
rs2978852	8	6742391	GS1-24F4.2	-0.65	1.86E-06	DEFB1	Heart_Atrial_Appendage	6699433	6742798
rs1381351	8	9125146	LOC157273	0.37	1.11E-05	MFHAS1	Heart_Atrial_Appendage	9107050	9183486
rs12545920	8	9127869	LOC157273	0.38	4.36E-06	MFHAS1	Heart_Atrial_Appendage	9107050	9183486
rs79783445	8	9130205	LOC157273	0.38	7.32E-06	MFHAS1	Heart_Atrial_Appendage	9107050	9183486
rs75655240	8	9130206	LOC157273	0.38	7.32E-06	MFHAS1	Heart_Atrial_Appendage	9107050	9183486
rs77674384	8	9130207	LOC157273	0.38	7.32E-06	MFHAS1	Heart_Atrial_Appendage	9107050	9183486
rs11249912	8	9134180	LOC157273	0.35	3.12E-05	MFHAS1	Heart_Atrial_Appendage	9107050	9183486
rs11249913	8	9143521	-	0.47	2.12E-05	ENSG00000233609	Heart_Atrial_Appendage	9107050	9183486
rs10503387	8	9150525	-	0.46	3.10E-05	ENSG00000233609	Heart_Atrial_Appendage	9107050	9183486
rs719409	8	9151226	-	0.46	3.11E-05	ENSG00000233609	Heart_Atrial_Appendage	9107050	9183486
rs11774353	8	9153127	-	0.49	1.31E-05	ENSG00000233609	Heart_Atrial_Appendage	9107050	9183486
rs6601555	8	10920326	XKR6	-0.51	3.10E-07	ENSG00000269918	Heart_Atrial_Appendage	10920157	10924599
rs4407841	8	10921761	XKR6	-0.50	2.53E-08	ENSG00000269918	Heart_Atrial_Appendage	10920157	10924599
rs6601556	8	10922382	XKR6	-0.46	1.47E-07	ENSG00000269918	Heart_Atrial_Appendage	10920157	10924599
rs11776637	8	10923081	XKR6	-0.47	1.10E-07	ENSG00000269918	Heart_Atrial_Appendage	10920157	10924599
rs2898290	8	11433909	LINC00208	-0.41	1.63E-06	ENSG00000269918	Heart_Atrial_Appendage	11433822	11438851
rs7464263	8	11434176	LINC00208	-0.43	5.64E-07	ENSG00000269918	Heart_Atrial_Appendage	11433822	11438851
rs35558344	8	11434232	LINC00208	-0.43	5.85E-07	ENSG00000269918	Heart_Atrial_Appendage	11433822	11438851
rs2127127	8	11434792	LINC00208	-0.43	1.17E-06	ENSG00000269918	Heart_Atrial_Appendage	11433822	11438851
rs35181953	8	11435049	LINC00208	-0.41	1.45E-06	ENSG00000269918	Heart_Atrial_Appendage	11433822	11438851
rs10108511	8	11435516	LINC00208	-0.44	2.60E-07	ENSG00000269918	Heart_Atrial_Appendage	11433822	11438851
rs2409798	8	11435564	LINC00208	-0.42	1.01E-06	ENSG00000269918	Heart_Atrial_Appendage	11433822	11438851
rs2409799	8	11435927	LINC00208	-0.40	2.72E-06	ENSG00000269918	Heart_Atrial_Appendage	11433822	11438851
rs6601555	8	10920326	XKR6	-0.60	1.21E-07	ENSG00000255310	Heart_Atrial_Appendage	10920157	10924599
rs4407841	8	10921761	XKR6	-0.58	1.21E-08	ENSG00000255310	Heart_Atrial_Appendage	10920157	10924599
rs6601556	8	10922382	XKR6	-0.52	2.02E-07	ENSG00000255310	Heart_Atrial_Appendage	10920157	10924599
rs11776637	8	10923081	XKR6	-0.54	5.49E-08	ENSG00000255310	Heart_Atrial_Appendage	10920157	10924599
rs11780798	8	10924369	XKR6	-0.64	1.02E-06	ENSG00000255310	Heart_Atrial_Appendage	10920157	10924599
rs2898290	8	11433909	LINC00208	-0.46	2.26E-06	ENSG00000255310	Heart_Atrial_Appendage	11433822	11438851
rs7464263	8	11434176	LINC00208	-0.49	3.58E-07	ENSG00000255310	Heart_Atrial_Appendage	11433822	11438851
rs35558344	8	11434232	LINC00208	-0.49	3.91E-07	ENSG00000255310	Heart_Atrial_Appendage	11433822	11438851
rs2127127	8	11434792	LINC00208	-0.54	3.70E-08	ENSG00000255310	Heart_Atrial_Appendage	11433822	11438851
rs35181953	8	11435049	LINC00208	-0.51	8.98E-08	ENSG00000255310	Heart_Atrial_Appendage	11433822	11438851
rs10108511	8	11435516	LINC00208	-0.47	1.09E-06	ENSG00000255310	Heart_Atrial_Appendage	11433822	11438851
rs2409798	8	11435564	LINC00208	-0.52	5.10E-08	ENSG00000255310	Heart_Atrial_Appendage	11433822	11438851
rs2409799	8	11435927	LINC00208	-0.50	1.77E-07	ENSG00000255310	Heart_Atrial_Appendage	11433822	11438851
rs2898290	8	11433909	LINC00208	-0.27	3.09E-05	NEIL2	Heart_Atrial_Appendage	11433822	11438851
rs2127127	8	11434792	LINC00208	-0.32	1.59E-06	NEIL2	Heart_Atrial_Appendage	11433822	11438851
rs35181953	8	11435049	LINC00208	-0.28	1.75E-05	NEIL2	Heart_Atrial_Appendage	11433822	11438851
rs2409798	8	11435564	LINC00208	-0.28	1.96E-05	NEIL2	Heart_Atrial_Appendage	11433822	11438851
rs2409799	8	11435927	LINC00208	-0.27	2.61E-05	NEIL2	Heart_Atrial_Appendage	11433822	11438851
rs28437251	9	4676911	CDC37L1-AS1	0.39	1.61E-05	SPATA6L	Heart_Atrial_Appendage	4676600	4679471
rs7869881	9	4676998	CDC37L1-AS1	0.39	1.80E-05	SPATA6L	Heart_Atrial_Appendage	4676600	4679471
rs7857844	9	4677015	CDC37L1-AS1	0.41	1.48E-05	SPATA6L	Heart_Atrial_Appendage	4676600	4679471
rs7858103	9	4677218	CDC37L1-AS1	0.40	1.37E-05	SPATA6L	Heart_Atrial_Appendage	4676600	4679471
rs7847302	9	4677453	CDC37L1-AS1	0.39	1.70E-05	SPATA6L	Heart_Atrial_Appendage	4676600	4679471
rs7848468	9	4678519	CDC37L1-AS1	0.39	1.86E-05	SPATA6L	Heart_Atrial_Appendage	4676600	4679471
rs605204	9	22682877	LINC01239	-0.57	2.90E-06	ENSG00000224549	Heart_Atrial_Appendage	22682469	22687626
rs17768235	9	22683792	LINC01239	-0.55	6.04E-07	ENSG00000224549	Heart_Atrial_Appendage	22682469	22687626
rs201881950	9	22685919	LINC01239	-0.48	1.93E-05	ENSG00000224549	Heart_Atrial_Appendage	22682469	22687626
rs748802	9	35909518	LINC00961	-0.35	3.10E-05	ENSG00000228307	Heart_Atrial_Appendage	35909480	35911683
rs748803	9	35909852	LINC00961	-0.38	2.25E-05	ENSG00000228307	Heart_Atrial_Appendage	35909480	35911683
rs10491554	9	35910690	LINC00961	-0.37	3.31E-05	ENSG00000228307	Heart_Atrial_Appendage	35909480	35911683
rs10814296	9	35910801	LINC00961	-0.37	4.19E-05	ENSG00000228307	Heart_Atrial_Appendage	35909480	35911683
rs7525637	1	119543471	LOC105378933	-0.51	8.79E-09	WARS2	Heart_Atrial_Appendage	119542967	119544015
rs10923722	1	119543486	LOC105378933	-0.47	6.21E-08	WARS2	Heart_Atrial_Appendage	119542967	119544015
rs10923723	1	119544002	LOC105378933	-0.49	1.89E-08	WARS2	Heart_Atrial_Appendage	119542967	119544015
rs10923722	1	119543486	LOC105378933	-0.42	1.69E-06	LOC101929147	Heart_Atrial_Appendage	119542967	119544015
rs10923723	1	119544002	LOC105378933	-0.42	1.11E-06	LOC101929147	Heart_Atrial_Appendage	119542967	119544015
rs61806692	1	121116933	SRGAP2C	-0.71	7.47E-07	ENSG00000236933	Heart_Atrial_Appendage	121102017	121139765
rs12144557	1	121119811	SRGAP2C	-0.76	1.59E-08	ENSG00000236933	Heart_Atrial_Appendage	121102017	121139765
rs1048832	1	121131009	SRGAP2C	-0.75	6.98E-08	ENSG00000236933	Heart_Atrial_Appendage	121102017	121139765
rs12083751	1	121131036	SRGAP2-AS1	-0.77	7.85E-08	ENSG00000236933	Heart_Atrial_Appendage	121102017	121139765
rs1137590	1	121132722	SRGAP2C	-0.77	1.69E-08	ENSG00000236933	Heart_Atrial_Appendage	121102017	121139765
rs61806692	1	121116933	SRGAP2C	0.59	8.06E-07	ENSG00000223345	Heart_Atrial_Appendage	121102017	121139765
rs12144557	1	121119811	SRGAP2C	0.54	2.11E-06	ENSG00000223345	Heart_Atrial_Appendage	121102017	121139765
rs1048832	1	121131009	SRGAP2C	0.48	4.27E-05	ENSG00000223345	Heart_Atrial_Appendage	121102017	121139765
rs1137590	1	121132722	SRGAP2C	0.58	5.53E-07	ENSG00000223345	Heart_Atrial_Appendage	121102017	121139765
rs7513247	1	150489558	FALEC	0.46	5.90E-10	ENSG00000187145	Heart_Atrial_Appendage	150488233	150490508
rs7247321	19	36813078	LINC00665	0.80	1.05E-05	ENSG00000267260	Heart_Atrial_Appendage	36810653	36822610
rs17639717	19	36814379	LINC00665	0.80	1.06E-05	ENSG00000267260	Heart_Atrial_Appendage	36810653	36822610
rs35577694	19	36815501	LINC00665	0.83	6.34E-06	ENSG00000267260	Heart_Atrial_Appendage	36810653	36822610
rs7259940	19	36815829	LINC00665	0.83	6.36E-06	ENSG00000267260	Heart_Atrial_Appendage	36810653	36822610
rs7260462	19	36816188	LINC00665	0.87	4.38E-06	ENSG00000267260	Heart_Atrial_Appendage	36810653	36822610
rs8111836	19	36819450	LINC00665	0.80	1.12E-05	ENSG00000267260	Heart_Atrial_Appendage	36810653	36822610
rs71356011	19	37177618	ZNF567	0.95	1.85E-06	ENSG00000267260	Heart_Atrial_Appendage	37177329	37178339
rs111784495	19	38316354	LOC644554	0.91	1.58E-15	LINC01535	Heart_Atrial_Appendage	38314362	38345836
rs17248670	19	38319897	LOC100631378	0.93	1.12E-15	LINC01535	Heart_Atrial_Appendage	38314362	38345836
rs2068431	19	38324030	LOC100631378	0.42	8.52E-05	LINC01535	Heart_Atrial_Appendage	38324008	38345855
rs4803528	19	38324066	LOC100631378	0.42	8.53E-05	LINC01535	Heart_Atrial_Appendage	38324008	38345855
rs111597179	19	38325136	LOC100631378	0.93	1.39E-15	LINC01535	Heart_Atrial_Appendage	38324103	38344187
rs73025613	19	38334361	LOC100631378	0.46	7.89E-06	LINC01535	Heart_Atrial_Appendage	38327458	38344165
rs7254527	19	38335357	LOC100631378	0.92	2.62E-15	LINC01535	Heart_Atrial_Appendage	38327458	38344165
rs112868676	19	38335591	LOC100631378	0.92	5.38E-15	LINC01535	Heart_Atrial_Appendage	38327458	38344165
rs6508744	19	38335813	LOC100631378	-0.45	6.35E-05	LINC01535	Heart_Atrial_Appendage	38327458	38344165
rs4802132	19	38336446	LOC100631378	-0.45	6.42E-05	LINC01535	Heart_Atrial_Appendage	38327458	38344165
rs7246657	19	37747108	LINC01535	0.44	9.80E-05	ZNF571-AS1	Heart_Atrial_Appendage	37746818	37756377
rs6508710	19	37749886	LINC01535	0.44	9.79E-05	ZNF571-AS1	Heart_Atrial_Appendage	37747301	37756437
rs7259618	19	37750719	LINC01535	0.43	7.50E-05	ZNF571-AS1	Heart_Atrial_Appendage	37747301	37756437
rs12986220	19	37752655	LINC01535	0.52	7.44E-06	ZNF571-AS1	Heart_Atrial_Appendage	37747301	37756437
rs3752726	19	37753818	LINC01535	0.54	4.33E-05	ZNF571-AS1	Heart_Atrial_Appendage	37747301	37756437
rs1119229	19	38317388	LOC644554	0.43	1.67E-06	ENSG00000229481	Heart_Atrial_Appendage	38314362	38345836
rs4803524	19	38319204	LOC100631378	0.42	4.18E-06	ENSG00000229481	Heart_Atrial_Appendage	38314362	38345836
rs10420891	19	38320539	LOC100631378	0.41	1.25E-05	ENSG00000229481	Heart_Atrial_Appendage	38314362	38345836
rs10402530	19	38321638	LOC100631378	0.42	8.06E-06	ENSG00000229481	Heart_Atrial_Appendage	38314362	38345836
rs12975057	19	38322969	LOC100631378	0.41	1.25E-05	ENSG00000229481	Heart_Atrial_Appendage	38314362	38345836
rs11879180	19	38324664	LOC100631378	0.41	1.25E-05	ENSG00000229481	Heart_Atrial_Appendage	38324103	38344187
rs8182498	19	38327650	LOC100631378	0.41	1.25E-05	ENSG00000229481	Heart_Atrial_Appendage	38327458	38344165
rs73025613	19	38334361	LOC100631378	-0.40	6.38E-08	ENSG00000229481	Heart_Atrial_Appendage	38327458	38344165
rs8104454	19	38334378	LOC100631378	0.38	3.98E-05	ENSG00000229481	Heart_Atrial_Appendage	38327458	38344165
rs8102579	19	38337737	LOC100631378	0.42	8.06E-06	ENSG00000229481	Heart_Atrial_Appendage	38327458	38344165
rs4482405	19	38339740	LOC100631378	0.42	7.39E-06	ENSG00000229481	Heart_Atrial_Appendage	38327458	38344165
rs58449039	19	38345542	LOC100631378	0.41	8.85E-06	ENSG00000229481	Heart_Atrial_Appendage	38324008	38345855
rs3982904	2	114287372	PGM5P4-AS1	-0.56	4.24E-05	ENSG00000236397	Heart_Atrial_Appendage	114286497	114300235
rs116489168	2	114294987	PGM5P4-AS1	0.68	1.89E-06	ENSG00000236397	Heart_Atrial_Appendage	114286497	114300235
rs147822570	2	114738277	LINC01191	0.77	4.78E-06	ENSG00000236397	Heart_Atrial_Appendage	114737146	114764879
rs116489168	2	114294987	PGM5P4-AS1	0.56	4.35E-05	ENSG00000240356	Heart_Atrial_Appendage	114286497	114300235
rs147822570	2	114738277	LINC01191	0.77	1.10E-06	ENSG00000240356	Heart_Atrial_Appendage	114737146	114764879
rs7591781	2	130681407	LOC389033	0.67	7.64E-07	RAB6C-AS1	Heart_Atrial_Appendage	130680750	130704276
rs11897873	2	130681447	LOC389033	0.66	6.41E-07	RAB6C-AS1	Heart_Atrial_Appendage	130680750	130704276
rs7585458	2	130681557	LOC389033	0.65	1.84E-06	RAB6C-AS1	Heart_Atrial_Appendage	130680750	130704276
rs10928941	2	130682021	LOC389033	0.68	4.61E-07	RAB6C-AS1	Heart_Atrial_Appendage	130680750	130704276
rs10928942	2	130683344	LOC389033	0.60	5.47E-06	RAB6C-AS1	Heart_Atrial_Appendage	130680750	130704276
rs10496681	2	130683532	LOC389033	0.65	1.77E-06	RAB6C-AS1	Heart_Atrial_Appendage	130680750	130704276
rs13025353	2	130684388	LOC389033	0.65	9.08E-07	RAB6C-AS1	Heart_Atrial_Appendage	130680750	130704276
rs9679130	2	130685170	LOC389033	0.65	1.69E-06	RAB6C-AS1	Heart_Atrial_Appendage	130680750	130704276
rs4662672	2	130686385	LOC389033	0.66	1.85E-07	RAB6C-AS1	Heart_Atrial_Appendage	130680750	130704276
rs10928943	2	130688292	LOC389033	0.69	1.02E-07	RAB6C-AS1	Heart_Atrial_Appendage	130680750	130704276
rs11695785	2	130688367	LOC389033	0.70	5.24E-07	RAB6C-AS1	Heart_Atrial_Appendage	130680750	130704276
rs58763531	2	130689504	LOC389033	0.63	3.68E-06	RAB6C-AS1	Heart_Atrial_Appendage	130680750	130704276
rs6744726	2	130690477	LOC389033	0.68	6.02E-07	RAB6C-AS1	Heart_Atrial_Appendage	130680750	130704276
rs4663007	2	130691281	LOC389033	0.68	4.48E-07	RAB6C-AS1	Heart_Atrial_Appendage	130680750	130704276
rs6431119	2	130693921	LOC101927924	0.65	5.14E-07	RAB6C-AS1	Heart_Atrial_Appendage	130680750	130704276
rs6760544	2	130694072	LOC101927924	0.68	2.13E-08	RAB6C-AS1	Heart_Atrial_Appendage	130680750	130704276
rs11453828	2	130694101	LOC101927924	0.62	1.67E-07	RAB6C-AS1	Heart_Atrial_Appendage	130680750	130704276
rs6431120	2	130694129	LOC101927924	0.68	2.76E-07	RAB6C-AS1	Heart_Atrial_Appendage	130680750	130704276
rs6706801	2	130694804	LOC101927924	0.68	2.87E-07	RAB6C-AS1	Heart_Atrial_Appendage	130680750	130704276
rs1882609	2	130695523	LOC101927924	0.67	4.41E-07	RAB6C-AS1	Heart_Atrial_Appendage	130680750	130704276
rs1882608	2	130695820	LOC101927924	0.63	1.18E-07	RAB6C-AS1	Heart_Atrial_Appendage	130680750	130704276
rs4619549	2	130697710	LOC101927924	0.64	9.79E-08	RAB6C-AS1	Heart_Atrial_Appendage	130680750	130704276
rs11679667	2	130698516	LOC101927924	0.59	1.79E-07	RAB6C-AS1	Heart_Atrial_Appendage	130680750	130704276
rs7560998	2	130700585	LOC101927924	0.66	4.09E-07	RAB6C-AS1	Heart_Atrial_Appendage	130680750	130704276
rs1922634	2	130701098	LOC101927924	0.66	4.23E-07	RAB6C-AS1	Heart_Atrial_Appendage	130680750	130704276
rs1922633	2	130701189	LOC101927924	0.66	6.00E-09	RAB6C-AS1	Heart_Atrial_Appendage	130680750	130704276
rs6707259	2	130703962	LOC101927924	0.66	4.30E-07	RAB6C-AS1	Heart_Atrial_Appendage	130680750	130704276
rs3925244	2	132396395	LOC101927994	-0.60	2.93E-09	ENSG00000197927	Heart_Atrial_Appendage	132394598	132407188
rs17783398	2	132396544	LOC101927994	0.57	1.03E-07	ENSG00000197927	Heart_Atrial_Appendage	132394598	132407188
rs4107590	2	132397880	LOC101927994	-0.57	4.17E-08	ENSG00000197927	Heart_Atrial_Appendage	132394598	132407188
rs2136466	2	132399200	LOC101927994	0.57	8.60E-08	ENSG00000197927	Heart_Atrial_Appendage	132394598	132407188
rs12691558	2	132400160	LOC101927994	-0.59	2.71E-08	ENSG00000197927	Heart_Atrial_Appendage	132394598	132407188
rs11883468	2	132400482	LOC101927994	-0.56	5.25E-08	ENSG00000197927	Heart_Atrial_Appendage	132394598	132407188
rs12691559	2	132400505	LOC101927994	-0.57	3.10E-08	ENSG00000197927	Heart_Atrial_Appendage	132394598	132407188
rs202210419	2	132402456	LOC101927994	-0.44	3.12E-05	ENSG00000197927	Heart_Atrial_Appendage	132394598	132407188
rs7589316	2	132403670	LOC101927994	-0.57	4.24E-08	ENSG00000197927	Heart_Atrial_Appendage	132394598	132407188
rs62176638	2	132404552	LOC101927994	0.57	8.33E-08	ENSG00000197927	Heart_Atrial_Appendage	132394598	132407188
rs12465649	2	132404784	LOC101927994	-0.56	5.29E-08	ENSG00000197927	Heart_Atrial_Appendage	132394598	132407188
rs62176639	2	132405435	LOC101927994	0.58	7.70E-08	ENSG00000197927	Heart_Atrial_Appendage	132394598	132407188
rs1848720	2	132407158	LOC101927994	-0.59	2.72E-08	ENSG00000197927	Heart_Atrial_Appendage	132394598	132407188
rs12952096	17	41448049	LINC00910	-0.86	2.64E-07	NBR2	Heart_Atrial_Appendage	41447213	41465913
rs12941945	17	41448228	LINC00910	-0.92	7.10E-12	NBR2	Heart_Atrial_Appendage	41447213	41465913
rs139136975	17	41448300	LINC00910	-1.04	2.43E-05	NBR2	Heart_Atrial_Appendage	41447213	41465913
rs35417243	17	41449162	LINC00910	-0.93	8.17E-15	NBR2	Heart_Atrial_Appendage	41447213	41465913
rs7223460	17	41449294	LINC00910	-0.99	1.15E-25	NBR2	Heart_Atrial_Appendage	41447213	41465913
rs34447261	17	41451124	LINC00910	-0.86	2.61E-07	NBR2	Heart_Atrial_Appendage	41447213	41465913
rs34778048	17	41452778	LINC00910	-1.10	8.41E-08	NBR2	Heart_Atrial_Appendage	41447213	41465913
rs2061872	17	41454709	LINC00910	-0.87	2.54E-07	NBR2	Heart_Atrial_Appendage	41447213	41465913
rs2061873	17	41454935	LINC00910	-0.81	6.47E-10	NBR2	Heart_Atrial_Appendage	41447213	41465913
rs56799554	17	41456413	LINC00910	-0.90	4.04E-11	NBR2	Heart_Atrial_Appendage	41447213	41465913
rs11396510	17	41457386	LINC00910	-1.01	3.41E-27	NBR2	Heart_Atrial_Appendage	41447213	41465913
rs8072193	17	41458020	LINC00910	-0.77	2.62E-09	NBR2	Heart_Atrial_Appendage	41447213	41465913
rs35528967	17	41459979	LINC00910	-0.87	4.29E-07	NBR2	Heart_Atrial_Appendage	41447213	41465913
rs4793247	17	41460439	LINC00910	0.58	7.23E-06	NBR2	Heart_Atrial_Appendage	41447213	41465913
rs4792990	17	41462229	LINC00910	-0.58	4.38E-06	NBR2	Heart_Atrial_Appendage	41447213	41465913
rs9894046	17	41462599	LINC00910	-0.58	4.46E-06	NBR2	Heart_Atrial_Appendage	41447213	41465913
rs6503369	17	41463821	LINC00910	-0.83	6.83E-05	NBR2	Heart_Atrial_Appendage	41447213	41465913
rs16940410	17	41464440	LINC00910	-0.86	1.34E-09	NBR2	Heart_Atrial_Appendage	41447213	41465913
rs7223460	17	41449294	LINC00910	-0.50	3.17E-05	ENSG00000267681	Heart_Atrial_Appendage	41447213	41465913
rs11396510	17	41457386	LINC00910	-0.54	7.91E-06	ENSG00000267681	Heart_Atrial_Appendage	41447213	41465913
rs78508209	17	42724371	LINC01180	-0.92	2.16E-14	DBF4B	Heart_Atrial_Appendage	42723732	42727717
rs62065976	17	42725357	LINC01180	0.33	4.54E-05	DBF4B	Heart_Atrial_Appendage	42723732	42727717
rs11870454	17	42725988	LINC01180	-0.38	6.76E-06	DBF4B	Heart_Atrial_Appendage	42723732	42727717
rs3924129	17	42726805	LINC01180	-0.38	6.76E-06	DBF4B	Heart_Atrial_Appendage	42723732	42727717
rs11079274	17	42727219	LINC01180	-0.38	6.74E-06	DBF4B	Heart_Atrial_Appendage	42723732	42727717
rs111696325	3	125553976	LOC101927056	1.09	2.71E-06	SLC12A8	Heart_Atrial_Appendage	125546100	125604920
rs111481926	3	125546705	LOC101927056	0.97	1.45E-13	FAM86JP	Heart_Atrial_Appendage	125546100	125604920
rs2979939	3	125548998	LOC101927056	-0.53	5.66E-06	FAM86JP	Heart_Atrial_Appendage	125546100	125604920
rs35627360	3	125549739	LOC101927056	0.94	1.20E-12	FAM86JP	Heart_Atrial_Appendage	125546100	125604920
rs9790083	3	125549781	LOC101927056	0.97	3.26E-09	FAM86JP	Heart_Atrial_Appendage	125546100	125604920
rs200833798	3	125549901	LOC101927056	0.66	1.32E-06	FAM86JP	Heart_Atrial_Appendage	125546100	125604920
rs2979944	3	125551355	LOC101927056	-0.54	3.63E-06	FAM86JP	Heart_Atrial_Appendage	125546100	125604920
rs2947698	3	125551761	LOC101927056	-0.54	4.60E-06	FAM86JP	Heart_Atrial_Appendage	125546100	125604920
rs2979951	3	125553430	LOC101927056	-0.55	2.92E-06	FAM86JP	Heart_Atrial_Appendage	125546100	125604920
rs13088451	3	125553499	LOC101927056	0.95	2.77E-13	FAM86JP	Heart_Atrial_Appendage	125546100	125604920
rs71327715	3	125554285	LOC101927056	0.95	2.25E-08	FAM86JP	Heart_Atrial_Appendage	125546100	125604920
rs199887302	3	125555435	LOC101927056	1.47	9.46E-06	FAM86JP	Heart_Atrial_Appendage	125546100	125604920
rs34200866	3	125555436	LOC101927056	0.90	1.01E-09	FAM86JP	Heart_Atrial_Appendage	125546100	125604920
rs2947709	3	125557545	LOC101927056	-0.54	1.04E-05	FAM86JP	Heart_Atrial_Appendage	125546100	125604920
rs2979963	3	125559115	LOC101927056	-0.54	9.12E-06	FAM86JP	Heart_Atrial_Appendage	125546100	125604920
rs2979964	3	125559381	LOC101927056	-0.76	8.44E-09	FAM86JP	Heart_Atrial_Appendage	125546100	125604920
rs2971252	3	125559915	LOC101927056	-0.53	1.04E-05	FAM86JP	Heart_Atrial_Appendage	125546100	125604920
rs2971253	3	125559921	LOC101927056	-0.83	6.26E-11	FAM86JP	Heart_Atrial_Appendage	125546100	125604920
rs2971254	3	125560461	LOC101927056	-0.82	1.03E-10	FAM86JP	Heart_Atrial_Appendage	125546100	125604920
rs12633922	3	125560478	LOC101927056	0.94	2.10E-12	FAM86JP	Heart_Atrial_Appendage	125546100	125604920
rs12633930	3	125560683	LOC101927056	0.94	1.67E-09	FAM86JP	Heart_Atrial_Appendage	125546100	125604920
rs7432586	3	125561246	LOC101927056	0.47	3.30E-05	FAM86JP	Heart_Atrial_Appendage	125546100	125604920
rs34605918	3	125561301	LOC101927056	-0.54	1.14E-05	FAM86JP	Heart_Atrial_Appendage	125546100	125604920
rs71327717	3	125562103	LOC101927056	0.53	8.11E-06	FAM86JP	Heart_Atrial_Appendage	125546100	125604920
rs13072884	3	125563014	LOC101927056	0.97	1.37E-09	FAM86JP	Heart_Atrial_Appendage	125546100	125604920
rs148535663	3	125563415	LOC101927056	0.93	2.57E-06	FAM86JP	Heart_Atrial_Appendage	125546100	125604920
rs9864870	3	125564317	LOC101927056	0.50	4.45E-05	FAM86JP	Heart_Atrial_Appendage	125546100	125604920
rs13080311	3	125564706	LOC101927056	0.95	1.60E-08	FAM86JP	Heart_Atrial_Appendage	125546100	125604920
rs6789004	3	125564844	LOC101927056	0.55	4.92E-06	FAM86JP	Heart_Atrial_Appendage	125546100	125604920
rs6778145	3	125565455	LOC101927056	-0.55	1.42E-05	FAM86JP	Heart_Atrial_Appendage	125546100	125604920
rs28507399	3	125565514	LOC101927056	0.53	1.22E-05	FAM86JP	Heart_Atrial_Appendage	125546100	125604920
rs6767789	3	125565527	LOC101927056	-0.51	2.14E-05	FAM86JP	Heart_Atrial_Appendage	125546100	125604920
rs35099927	3	125565559	LOC101927056	0.97	1.68E-09	FAM86JP	Heart_Atrial_Appendage	125546100	125604920
rs2947678	3	125566556	LOC101927056	-0.52	1.41E-05	FAM86JP	Heart_Atrial_Appendage	125546100	125604920
rs9814471	3	125566987	LOC101927056	0.54	9.15E-06	FAM86JP	Heart_Atrial_Appendage	125546100	125604920
rs10934727	3	125567894	LOC101927056	0.56	6.64E-06	FAM86JP	Heart_Atrial_Appendage	125546100	125604920
rs9825686	3	125569330	LOC101927056	0.61	2.14E-07	FAM86JP	Heart_Atrial_Appendage	125546100	125604920
rs11721288	3	125569614	LOC101927056	0.60	3.23E-07	FAM86JP	Heart_Atrial_Appendage	125546100	125604920
rs67201223	3	125569640	LOC101927056	0.95	3.27E-09	FAM86JP	Heart_Atrial_Appendage	125546100	125604920
rs4607058	3	125570585	LOC101927056	0.54	2.00E-05	FAM86JP	Heart_Atrial_Appendage	125546100	125604920
rs7626162	3	125571100	LOC101927056	0.54	8.02E-06	FAM86JP	Heart_Atrial_Appendage	125546100	125604920
rs2971265	3	125571123	LOC101927056	-0.52	1.58E-05	FAM86JP	Heart_Atrial_Appendage	125546100	125604920
rs7617269	3	125571657	LOC101927056	0.92	4.64E-12	FAM86JP	Heart_Atrial_Appendage	125546100	125604920
rs7617525	3	125571900	LOC101927056	0.93	3.80E-12	FAM86JP	Heart_Atrial_Appendage	125546100	125604920
rs147743427	3	125573434	LOC101927056	0.93	3.04E-11	FAM86JP	Heart_Atrial_Appendage	125546100	125604920
rs184994952	3	125573650	LOC101927056	0.95	3.43E-09	FAM86JP	Heart_Atrial_Appendage	125546100	125604920
rs146616551	3	125574333	LOC101927056	0.93	2.66E-11	FAM86JP	Heart_Atrial_Appendage	125546100	125604920
rs7626855	3	125574821	LOC101927056	0.92	4.66E-12	FAM86JP	Heart_Atrial_Appendage	125546100	125604920
rs2979927	3	125574869	LOC101927056	-0.53	1.17E-05	FAM86JP	Heart_Atrial_Appendage	125546100	125604920
rs7626958	3	125574932	LOC101927056	0.92	4.36E-12	FAM86JP	Heart_Atrial_Appendage	125546100	125604920
rs2947685	3	125575133	LOC101927056	-0.53	1.24E-05	FAM86JP	Heart_Atrial_Appendage	125546100	125604920
rs7629871	3	125575950	LOC101927056	0.95	2.79E-09	FAM86JP	Heart_Atrial_Appendage	125546100	125604920
rs2947684	3	125576024	LOC101927056	-0.53	1.22E-05	FAM86JP	Heart_Atrial_Appendage	125546100	125604920
rs143342921	3	125576960	LOC101927056	0.92	3.21E-08	FAM86JP	Heart_Atrial_Appendage	125546100	125604920
rs147420577	3	125577309	LOC101927056	0.93	2.67E-11	FAM86JP	Heart_Atrial_Appendage	125546100	125604920
rs35376073	3	125577932	LOC101927056	0.92	4.62E-12	FAM86JP	Heart_Atrial_Appendage	125546100	125604920
rs35741026	3	125578165	LOC101927056	0.92	4.62E-12	FAM86JP	Heart_Atrial_Appendage	125546100	125604920
rs6770124	3	125578780	LOC101927056	0.56	3.63E-06	FAM86JP	Heart_Atrial_Appendage	125546100	125604920
rs11706723	3	125579541	LOC101927056	0.54	8.05E-06	FAM86JP	Heart_Atrial_Appendage	125546100	125604920
rs2971257	3	125579548	LOC101927056	-0.53	1.19E-05	FAM86JP	Heart_Atrial_Appendage	125546100	125604920
rs34311518	3	125579650	LOC101927056	0.92	4.64E-12	FAM86JP	Heart_Atrial_Appendage	125546100	125604920
rs35502445	3	125580653	LOC101927056	0.93	1.23E-08	FAM86JP	Heart_Atrial_Appendage	125546100	125604920
rs111706428	3	125581380	LOC101927056	0.95	2.68E-09	FAM86JP	Heart_Atrial_Appendage	125546100	125604920
rs12492188	3	125582423	LOC101927056	0.90	3.18E-11	FAM86JP	Heart_Atrial_Appendage	125546100	125604920
rs13067816	3	125585159	LOC101927056	0.96	2.33E-09	FAM86JP	Heart_Atrial_Appendage	125546100	125604920
rs12631027	3	125586738	LOC101927056	0.94	2.32E-12	FAM86JP	Heart_Atrial_Appendage	125546100	125604920
rs6774749	3	125588597	LOC101927056	0.92	4.25E-12	FAM86JP	Heart_Atrial_Appendage	125546100	125604920
rs2947633	3	125588604	LOC101927056	-0.84	1.70E-10	FAM86JP	Heart_Atrial_Appendage	125546100	125604920
rs2947634	3	125588652	LOC101927056	-0.59	1.02E-06	FAM86JP	Heart_Atrial_Appendage	125546100	125604920
rs2979993	3	125589673	LOC101927056	-0.57	1.40E-06	FAM86JP	Heart_Atrial_Appendage	125546100	125604920
rs2947638	3	125590155	LOC101927056	-0.59	1.13E-06	FAM86JP	Heart_Atrial_Appendage	125546100	125604920
rs2947639	3	125590505	RP11-379B18.5	-0.57	2.53E-06	FAM86JP	Heart_Atrial_Appendage	125546100	125604920
rs2947640	3	125590570	RP11-379B18.5	-0.57	1.45E-06	FAM86JP	Heart_Atrial_Appendage	125546100	125604920
rs2979992	3	125590630	RP11-379B18.5	-0.55	4.21E-06	FAM86JP	Heart_Atrial_Appendage	125546100	125604920
rs12491366	3	125590779	RP11-379B18.5	0.94	9.85E-13	FAM86JP	Heart_Atrial_Appendage	125546100	125604920
rs2979990	3	125590914	RP11-379B18.5	-0.55	2.55E-06	FAM86JP	Heart_Atrial_Appendage	125546100	125604920
rs2971332	3	125590994	RP11-379B18.5	-0.59	9.95E-07	FAM86JP	Heart_Atrial_Appendage	125546100	125604920
rs2947642	3	125591302	RP11-379B18.5	-0.52	1.70E-05	FAM86JP	Heart_Atrial_Appendage	125546100	125604920
rs2979989	3	125591425	RP11-379B18.5	-0.53	1.02E-05	FAM86JP	Heart_Atrial_Appendage	125546100	125604920
rs2971331	3	125591447	RP11-379B18.5	-0.56	2.75E-06	FAM86JP	Heart_Atrial_Appendage	125546100	125604920
rs11926668	3	125591488	RP11-379B18.5	0.49	1.20E-05	FAM86JP	Heart_Atrial_Appendage	125546100	125604920
rs2971330	3	125591692	RP11-379B18.5	-0.57	1.89E-06	FAM86JP	Heart_Atrial_Appendage	125546100	125604920
rs2971329	3	125591717	RP11-379B18.5	-0.58	2.36E-06	FAM86JP	Heart_Atrial_Appendage	125546100	125604920
rs2979988	3	125592307	RP11-379B18.5	-0.57	1.42E-06	FAM86JP	Heart_Atrial_Appendage	125546100	125604920
rs2979987	3	125592580	RP11-379B18.5	-0.58	1.73E-06	FAM86JP	Heart_Atrial_Appendage	125546100	125604920
rs71327718	3	125592857	RP11-379B18.5	0.98	3.64E-09	FAM86JP	Heart_Atrial_Appendage	125546100	125604920
rs2947645	3	125593271	RP11-379B18.5	-0.58	1.33E-06	FAM86JP	Heart_Atrial_Appendage	125546100	125604920
rs2971328	3	125593443	RP11-379B18.5	-0.57	1.65E-06	FAM86JP	Heart_Atrial_Appendage	125546100	125604920
rs2947646	3	125593602	RP11-379B18.5	-0.91	1.02E-08	FAM86JP	Heart_Atrial_Appendage	125546100	125604920
rs66989587	3	125593935	RP11-379B18.5	0.95	1.71E-08	FAM86JP	Heart_Atrial_Appendage	125546100	125604920
rs1109743	3	125594217	RP11-379B18.5	-0.52	2.79E-05	FAM86JP	Heart_Atrial_Appendage	125546100	125604920
rs2004228	3	125595191	RP11-379B18.5	-0.52	1.91E-05	FAM86JP	Heart_Atrial_Appendage	125546100	125604920
rs13096786	3	125595437	RP11-379B18.5	1.01	1.27E-10	FAM86JP	Heart_Atrial_Appendage	125546100	125604920
rs2971325	3	125597312	RP11-379B18.5	-0.53	1.37E-05	FAM86JP	Heart_Atrial_Appendage	125546100	125604920
rs2979981	3	125597781	RP11-379B18.5	-0.55	7.57E-06	FAM86JP	Heart_Atrial_Appendage	125546100	125604920
rs6775010	3	125597980	RP11-379B18.5	1.01	1.16E-10	FAM86JP	Heart_Atrial_Appendage	125546100	125604920
rs6775423	3	125598255	RP11-379B18.5	0.98	1.66E-10	FAM86JP	Heart_Atrial_Appendage	125546100	125604920
rs2979977	3	125599006	RP11-379B18.5	-0.85	8.47E-12	FAM86JP	Heart_Atrial_Appendage	125546100	125604920
rs7624806	3	125599074	RP11-379B18.5	0.93	1.33E-13	FAM86JP	Heart_Atrial_Appendage	125546100	125604920
rs2979976	3	125599109	RP11-379B18.5	-0.52	1.94E-05	FAM86JP	Heart_Atrial_Appendage	125546100	125604920
rs34209763	3	125599595	RP11-379B18.5	0.98	1.69E-10	FAM86JP	Heart_Atrial_Appendage	125546100	125604920
rs35390120	3	125599809	RP11-379B18.5	0.98	1.69E-10	FAM86JP	Heart_Atrial_Appendage	125546100	125604920
rs34231067	3	125599972	RP11-379B18.5	1.01	1.26E-10	FAM86JP	Heart_Atrial_Appendage	125546100	125604920
rs2947653	3	125600011	RP11-379B18.5	-0.52	1.93E-05	FAM86JP	Heart_Atrial_Appendage	125546100	125604920
rs2947654	3	125600035	RP11-379B18.5	-0.52	2.12E-05	FAM86JP	Heart_Atrial_Appendage	125546100	125604920
rs6782187	3	125600203	RP11-379B18.5	-0.52	1.92E-05	FAM86JP	Heart_Atrial_Appendage	125546100	125604920
rs2979973	3	125600806	RP11-379B18.5	-0.52	1.90E-05	FAM86JP	Heart_Atrial_Appendage	125546100	125604920
rs71268597	3	125601024	RP11-379B18.5	-0.52	3.23E-05	FAM86JP	Heart_Atrial_Appendage	125546100	125604920
rs115942855	3	125601960	RP11-379B18.5	0.97	1.76E-09	FAM86JP	Heart_Atrial_Appendage	125546100	125604920
rs2971298	3	125602713	RP11-379B18.5	0.86	5.32E-09	FAM86JP	Heart_Atrial_Appendage	125546100	125604920
rs2202239	3	125603091	RP11-379B18.5	0.51	2.92E-05	FAM86JP	Heart_Atrial_Appendage	125546100	125604920
rs71327719	3	125603364	RP11-379B18.5	0.98	1.39E-09	FAM86JP	Heart_Atrial_Appendage	125546100	125604920
rs2971297	3	125603770	RP11-379B18.5	0.58	1.29E-06	FAM86JP	Heart_Atrial_Appendage	125546100	125604920
rs6438944	3	125603805	RP11-379B18.5	1.03	6.93E-11	FAM86JP	Heart_Atrial_Appendage	125546100	125604920
rs35305151	3	125603918	RP11-379B18.5	0.53	2.02E-05	FAM86JP	Heart_Atrial_Appendage	125546100	125604920
rs6784194	3	125603992	RP11-379B18.5	0.97	2.03E-10	FAM86JP	Heart_Atrial_Appendage	125546100	125604920
rs13319798	3	125605232	RP11-379B18.5	0.98	1.33E-10	FAM86JP	Heart_Atrial_Appendage	125581417	125606178
rs16834637	3	125605471	RP11-379B18.5	0.94	7.14E-10	FAM86JP	Heart_Atrial_Appendage	125581417	125606178
rs9846751	3	125606737	RP11-379B18.5	1.03	6.15E-11	FAM86JP	Heart_Atrial_Appendage	125605758	125607862
rs2947658	3	125607010	RP11-379B18.5	0.52	1.95E-05	FAM86JP	Heart_Atrial_Appendage	125605758	125607862
rs2971295	3	125607724	RP11-379B18.5	0.52	2.58E-05	FAM86JP	Heart_Atrial_Appendage	125605758	125607862
rs2971294	3	125607915	RP11-379B18.5	0.70	1.25E-08	FAM86JP	Heart_Atrial_Appendage	125605708	125607918
rs111481926	3	125546705	LOC101927056	-0.48	3.45E-05	ROPN1B	Heart_Atrial_Appendage	125546100	125604920
rs35627360	3	125549739	LOC101927056	-0.48	3.33E-05	ROPN1B	Heart_Atrial_Appendage	125546100	125604920
rs13088451	3	125553499	LOC101927056	-0.47	4.98E-05	ROPN1B	Heart_Atrial_Appendage	125546100	125604920
rs7617269	3	125571657	LOC101927056	-0.47	4.98E-05	ROPN1B	Heart_Atrial_Appendage	125546100	125604920
rs7626855	3	125574821	LOC101927056	-0.47	4.94E-05	ROPN1B	Heart_Atrial_Appendage	125546100	125604920
rs7626958	3	125574932	LOC101927056	-0.47	4.97E-05	ROPN1B	Heart_Atrial_Appendage	125546100	125604920
rs35376073	3	125577932	LOC101927056	-0.47	4.92E-05	ROPN1B	Heart_Atrial_Appendage	125546100	125604920
rs35741026	3	125578165	LOC101927056	-0.47	4.91E-05	ROPN1B	Heart_Atrial_Appendage	125546100	125604920
rs34311518	3	125579650	LOC101927056	-0.47	4.89E-05	ROPN1B	Heart_Atrial_Appendage	125546100	125604920
rs6774749	3	125588597	LOC101927056	-0.47	4.33E-05	ROPN1B	Heart_Atrial_Appendage	125546100	125604920
rs2947633	3	125588604	LOC101927056	0.46	5.05E-05	ROPN1B	Heart_Atrial_Appendage	125546100	125604920
rs2979992	3	125590630	RP11-379B18.5	0.41	3.18E-05	ROPN1B	Heart_Atrial_Appendage	125546100	125604920
rs12491366	3	125590779	RP11-379B18.5	-0.47	3.63E-05	ROPN1B	Heart_Atrial_Appendage	125546100	125604920
rs473997	11	68639481	LOC105369364	-0.63	1.07E-17	MRPL21	Heart_Atrial_Appendage	68638132	68642010
rs473997	11	68639481	LOC105369364	0.68	2.58E-18	IGHMBP2	Heart_Atrial_Appendage	68638132	68642010
rs72932540	11	68922043	LOC338694	1.00	1.78E-08	ENSG00000259799	Heart_Atrial_Appendage	68914696	68939032
rs2067079	1	173835211	SNORD81	-0.28	1.95E-09	DARS2	Heart_Atrial_Appendage	173833049	173836953
rs17359906	1	173836194	SNORD77	-0.43	1.25E-06	DARS2	Heart_Atrial_Appendage	173833049	173836953
rs9660881	1	173836516	SNORD77	-0.28	1.28E-09	DARS2	Heart_Atrial_Appendage	173833049	173836953
rs1951625	1	173836602	SNORD77	-0.27	3.09E-09	DARS2	Heart_Atrial_Appendage	173833049	173836953
rs55829688	1	173837306	SNORD77	-0.28	1.28E-09	DARS2	Heart_Atrial_Appendage	173833039	173838020
rs16846688	1	174088154	LOC102724601	-0.28	2.60E-05	DARS2	Heart_Atrial_Appendage	174084739	174128271
rs1407126	1	174088557	LOC102724601	-0.28	2.60E-05	DARS2	Heart_Atrial_Appendage	174084739	174128271
rs76882767	1	174105755	LOC102724601	-0.28	2.60E-05	DARS2	Heart_Atrial_Appendage	174090776	174128425
rs61827896	1	174114099	LOC102724601	-0.29	2.23E-05	DARS2	Heart_Atrial_Appendage	174090776	174128425
rs144006142	1	174117165	LOC102724601	-0.28	2.86E-05	DARS2	Heart_Atrial_Appendage	174090776	174128425
rs61827899	1	174118454	LOC102724601	-0.28	2.22E-05	DARS2	Heart_Atrial_Appendage	174090776	174128425
rs61827900	1	174128457	RABGAP1L	-0.29	1.97E-05	DARS2	Heart_Atrial_Appendage	174084521	174129142
rs6424998	1	185570119	LINC01350	-0.30	6.25E-05	HMCN1	Heart_Atrial_Appendage	185527514	185597620
rs4233122	1	185570219	LINC01350	-0.30	3.38E-05	HMCN1	Heart_Atrial_Appendage	185527514	185597620
rs11588318	1	200638662	RP11-92G12.3	0.48	1.21E-09	DDX59	Heart_Atrial_Appendage	200638635	200663378
rs6688581	1	200639156	RP11-92G12.3	0.50	2.62E-10	DDX59	Heart_Atrial_Appendage	200638635	200663378
rs3806358	1	200639683	RP11-92G12.3	0.50	2.63E-10	DDX59	Heart_Atrial_Appendage	200638635	200663378
rs6656619	1	200640792	RP11-92G12.3	0.50	2.65E-10	DDX59	Heart_Atrial_Appendage	200638635	200663378
rs6668291	1	200640931	RP11-92G12.3	0.52	1.01E-10	DDX59	Heart_Atrial_Appendage	200638635	200663378
rs6670887	1	200641252	RP11-92G12.3	0.50	2.65E-10	DDX59	Heart_Atrial_Appendage	200638635	200663378
rs28608585	1	200641948	RP11-92G12.3	0.52	9.01E-10	DDX59	Heart_Atrial_Appendage	200638635	200663378
rs111314574	1	200642022	RP11-92G12.3	0.73	8.53E-06	DDX59	Heart_Atrial_Appendage	200638635	200663378
rs7551006	1	200642089	RP11-92G12.3	-0.65	4.78E-15	DDX59	Heart_Atrial_Appendage	200638635	200663378
rs12047921	1	200642094	RP11-92G12.3	0.49	6.53E-10	DDX59	Heart_Atrial_Appendage	200638635	200663378
rs10494821	1	200642485	RP11-92G12.3	0.50	2.64E-10	DDX59	Heart_Atrial_Appendage	200638635	200663378
rs4405157	1	200643000	RP11-92G12.3	0.73	9.34E-06	DDX59	Heart_Atrial_Appendage	200638635	200663378
rs199874419	1	200643184	RP11-92G12.3	0.50	2.76E-10	DDX59	Heart_Atrial_Appendage	200638635	200663378
rs10701394	1	200643186	RP11-92G12.3	0.49	3.70E-10	DDX59	Heart_Atrial_Appendage	200638635	200663378
rs4311922	1	200643385	RP11-92G12.3	0.50	2.61E-10	DDX59	Heart_Atrial_Appendage	200638635	200663378
rs4447009	1	200643406	RP11-92G12.3	0.51	1.60E-10	DDX59	Heart_Atrial_Appendage	200638635	200663378
rs4265457	1	200643454	RP11-92G12.3	0.50	2.64E-10	DDX59	Heart_Atrial_Appendage	200638635	200663378
rs6667172	1	200643838	RP11-92G12.3	0.50	2.64E-10	DDX59	Heart_Atrial_Appendage	200638635	200663378
rs34947671	1	200644875	RP11-92G12.3	0.50	2.64E-10	DDX59	Heart_Atrial_Appendage	200638635	200663378
rs11582610	1	200645101	RP11-92G12.3	-0.61	3.27E-15	DDX59	Heart_Atrial_Appendage	200638635	200663378
rs11801516	1	200645160	RP11-92G12.3	0.73	9.47E-06	DDX59	Heart_Atrial_Appendage	200638635	200663378
rs11811204	1	200645437	RP11-92G12.3	0.73	9.50E-06	DDX59	Heart_Atrial_Appendage	200638635	200663378
rs7550238	1	200645489	RP11-92G12.3	0.50	2.16E-10	DDX59	Heart_Atrial_Appendage	200638635	200663378
rs6427838	1	200645647	RP11-92G12.3	0.49	5.35E-10	DDX59	Heart_Atrial_Appendage	200638635	200663378
rs4387211	1	200645938	RP11-92G12.3	-0.61	3.27E-15	DDX59	Heart_Atrial_Appendage	200638635	200663378
rs6700559	1	200646073	RP11-92G12.3	0.50	2.64E-10	DDX59	Heart_Atrial_Appendage	200638635	200663378
rs6700859	1	200646359	RP11-92G12.3	0.50	2.42E-10	DDX59	Heart_Atrial_Appendage	200638635	200663378
rs10919997	1	200646650	RP11-92G12.3	-0.61	3.27E-15	DDX59	Heart_Atrial_Appendage	200638635	200663378
rs12061346	1	200646776	RP11-92G12.3	0.50	2.64E-10	DDX59	Heart_Atrial_Appendage	200638635	200663378
rs12760355	1	200647275	RP11-92G12.3	-0.62	4.12E-15	DDX59	Heart_Atrial_Appendage	200638635	200663378
rs7533971	1	200647371	RP11-92G12.3	0.50	2.64E-10	DDX59	Heart_Atrial_Appendage	200638635	200663378
rs10919998	1	200648310	RP11-92G12.3	0.50	2.64E-10	DDX59	Heart_Atrial_Appendage	200638635	200663378
rs4437908	1	200648439	RP11-92G12.3	-0.61	3.27E-15	DDX59	Heart_Atrial_Appendage	200638635	200663378
rs4072551	1	200649121	RP11-92G12.3	-0.61	3.27E-15	DDX59	Heart_Atrial_Appendage	200638635	200663378
rs4072552	1	200649131	RP11-92G12.3	0.50	2.65E-10	DDX59	Heart_Atrial_Appendage	200638635	200663378
rs4072554	1	200649366	RP11-92G12.3	-0.61	3.27E-15	DDX59	Heart_Atrial_Appendage	200638635	200663378
rs10919999	1	200649759	RP11-92G12.3	-0.61	3.27E-15	DDX59	Heart_Atrial_Appendage	200638635	200663378
rs6663322	1	200649869	RP11-92G12.3	-0.43	4.21E-07	DDX59	Heart_Atrial_Appendage	200638635	200663378
rs12061556	1	200650239	RP11-92G12.3	-0.61	3.27E-15	DDX59	Heart_Atrial_Appendage	200638635	200663378
rs12082129	1	200650490	RP11-92G12.3	-0.45	5.25E-07	DDX59	Heart_Atrial_Appendage	200638635	200663378
rs11581339	1	200655233	RP11-92G12.3	-0.64	5.90E-15	DDX59	Heart_Atrial_Appendage	200638635	200663378
rs7520407	1	200655728	RP11-92G12.3	-0.64	5.90E-15	DDX59	Heart_Atrial_Appendage	200638635	200663378
rs7535824	1	200656919	RP11-92G12.3	-0.46	2.94E-07	DDX59	Heart_Atrial_Appendage	200638635	200663378
rs7526365	1	200657148	RP11-92G12.3	0.37	2.69E-05	DDX59	Heart_Atrial_Appendage	200638635	200663378
rs7526367	1	200657153	RP11-92G12.3	0.37	2.92E-05	DDX59	Heart_Atrial_Appendage	200638635	200663378
rs201648558	1	200658171	RP11-92G12.3	-0.36	2.62E-05	DDX59	Heart_Atrial_Appendage	200638635	200663378
rs66977329	1	200658617	RP11-92G12.3	-0.45	1.99E-07	DDX59	Heart_Atrial_Appendage	200638635	200663378
rs4915451	1	200659854	RP11-92G12.3	-0.44	4.55E-07	DDX59	Heart_Atrial_Appendage	200638635	200663378
rs6427844	1	200661344	RP11-92G12.3	-0.44	4.55E-07	DDX59	Heart_Atrial_Appendage	200638635	200663378
rs1540683	1	200662178	RP11-92G12.3	-0.44	4.55E-07	DDX59	Heart_Atrial_Appendage	200638635	200663378
rs1540682	1	200662359	RP11-92G12.3	-0.44	4.55E-07	DDX59	Heart_Atrial_Appendage	200638635	200663378
rs12076946	1	200662835	RP11-92G12.3	-0.64	5.90E-15	DDX59	Heart_Atrial_Appendage	200638635	200663378
rs4556395	1	200662941	RP11-92G12.3	-0.43	4.63E-07	DDX59	Heart_Atrial_Appendage	200638635	200663378
rs11580430	1	202833085	LOC148709	0.71	1.13E-10	ENSG00000214796	Heart_Atrial_Appendage	202830882	202844369
rs12405497	1	202833804	LOC148709	0.70	2.86E-10	ENSG00000214796	Heart_Atrial_Appendage	202830882	202844369
rs75966573	1	202833851	LOC148709	-0.57	6.80E-06	ENSG00000214796	Heart_Atrial_Appendage	202830882	202844369
rs34267056	1	202834153	LOC148709	0.70	2.84E-10	ENSG00000214796	Heart_Atrial_Appendage	202830882	202844369
rs10800873	1	202835018	LOC148709	-0.67	4.43E-09	ENSG00000214796	Heart_Atrial_Appendage	202830882	202844369
rs2885649	1	202836068	LOC148709	0.72	2.50E-10	ENSG00000214796	Heart_Atrial_Appendage	202830882	202844369
rs12122548	1	202836480	LOC148709	0.69	1.26E-09	ENSG00000214796	Heart_Atrial_Appendage	202830882	202844369
rs12122621	1	202836660	LOC148709	0.68	2.01E-09	ENSG00000214796	Heart_Atrial_Appendage	202830882	202844369
rs9662258	1	202838060	LOC148709	0.68	2.00E-09	ENSG00000214796	Heart_Atrial_Appendage	202830882	202844369
rs9661168	1	202838267	LOC148709	0.65	1.92E-09	ENSG00000214796	Heart_Atrial_Appendage	202830882	202844369
rs4495773	1	202838940	LOC148709	0.65	3.94E-09	ENSG00000214796	Heart_Atrial_Appendage	202830882	202844369
rs4495774	1	202839190	LOC148709	0.66	1.16E-09	ENSG00000214796	Heart_Atrial_Appendage	202830882	202844369
rs12404456	1	202839658	LOC148709	0.55	7.53E-07	ENSG00000214796	Heart_Atrial_Appendage	202830882	202844369
rs12404457	1	202839661	LOC148709	0.55	7.53E-07	ENSG00000214796	Heart_Atrial_Appendage	202830882	202844369
rs12045237	1	202840164	LOC148709	-0.62	3.75E-08	ENSG00000214796	Heart_Atrial_Appendage	202830882	202844369
rs4950884	1	202840238	LOC148709	-0.61	1.16E-07	ENSG00000214796	Heart_Atrial_Appendage	202830882	202844369
rs12038493	1	202840950	LOC148709	-0.61	8.45E-08	ENSG00000214796	Heart_Atrial_Appendage	202830882	202844369
rs12035189	1	202840970	LOC148709	-0.60	2.33E-07	ENSG00000214796	Heart_Atrial_Appendage	202830882	202844369
rs2885650	1	202840997	LOC148709	-0.61	8.10E-08	ENSG00000214796	Heart_Atrial_Appendage	202830882	202844369
rs6427974	1	202841718	LOC148709	-0.64	1.41E-08	ENSG00000214796	Heart_Atrial_Appendage	202830882	202844369
rs12094889	1	202842333	LOC148709	-0.64	2.76E-08	ENSG00000214796	Heart_Atrial_Appendage	202830882	202844369
rs3795590	1	202842935	LOC148709	-0.63	3.20E-08	ENSG00000214796	Heart_Atrial_Appendage	202830882	202844369
rs11590469	1	202843127	LOC148709	-0.61	4.49E-08	ENSG00000214796	Heart_Atrial_Appendage	202830882	202844369
rs3795589	1	202843429	LOC148709	-0.61	4.50E-08	ENSG00000214796	Heart_Atrial_Appendage	202830882	202844369
rs3795588	1	202843472	LOC148709	-0.60	4.94E-08	ENSG00000214796	Heart_Atrial_Appendage	202830882	202844369
rs11590569	1	202843773	LOC148709	-0.66	1.21E-08	ENSG00000214796	Heart_Atrial_Appendage	202830882	202844369
rs10800874	1	202843894	LOC148709	-0.61	4.49E-08	ENSG00000214796	Heart_Atrial_Appendage	202830882	202844369
rs2733451	12	58482449	LOC105369785	-0.64	1.03E-09	ATP23	Heart_Atrial_Appendage	58481675	58487145
rs2036451	12	58482686	LOC105369785	-0.63	2.88E-09	ATP23	Heart_Atrial_Appendage	58481675	58487145
rs1995655	12	58485326	LOC105369785	0.52	4.62E-09	ATP23	Heart_Atrial_Appendage	58481675	58487145
rs265560	12	58487055	LOC105369785	0.63	2.22E-09	ATP23	Heart_Atrial_Appendage	58481675	58487145
rs35979659	12	67465556	LOC102724421	-0.44	2.75E-06	GRIP1	Heart_Atrial_Appendage	67429288	67490186
rs76880830	12	67465710	LOC102724421	-0.42	1.63E-05	GRIP1	Heart_Atrial_Appendage	67429288	67490186
rs17781064	12	67475924	LOC102724421	-0.42	1.63E-05	GRIP1	Heart_Atrial_Appendage	67471406	67490064
rs17183558	12	67481391	LOC102724421	-0.42	1.63E-05	GRIP1	Heart_Atrial_Appendage	67480558	67489334
rs17183565	12	67481928	LOC102724421	-0.42	1.63E-05	GRIP1	Heart_Atrial_Appendage	67480558	67489334
rs17781088	12	67486351	LOC102724421	-0.42	1.63E-05	GRIP1	Heart_Atrial_Appendage	67480558	67489334
rs7134358	12	68324413	LINC01479	0.59	9.14E-07	IFNG-AS1	Heart_Atrial_Appendage	68323043	68363797
rs12314296	12	68325829	LINC01479	0.59	9.19E-07	IFNG-AS1	Heart_Atrial_Appendage	68323043	68363797
rs3741646	12	68326440	LINC01479	0.59	9.18E-07	IFNG-AS1	Heart_Atrial_Appendage	68323043	68363797
rs12315396	12	68328416	LINC01479	0.58	1.27E-06	IFNG-AS1	Heart_Atrial_Appendage	68323043	68363797
rs12309845	12	68328755	LINC01479	0.58	1.27E-06	IFNG-AS1	Heart_Atrial_Appendage	68323043	68363797
rs12309752	12	68328764	LINC01479	0.58	1.27E-06	IFNG-AS1	Heart_Atrial_Appendage	68323043	68363797
rs7969459	12	68329692	LINC01479	0.58	1.29E-06	IFNG-AS1	Heart_Atrial_Appendage	68323043	68363797
rs11176953	12	68330501	LINC01479	0.59	7.25E-07	IFNG-AS1	Heart_Atrial_Appendage	68323043	68363797
rs56236103	12	68331217	LINC01479	0.62	3.53E-07	IFNG-AS1	Heart_Atrial_Appendage	68323043	68363797
rs3850593	12	68333238	LINC01479	0.55	2.15E-06	IFNG-AS1	Heart_Atrial_Appendage	68323043	68363797
rs10878700	12	68335210	LINC01479	0.55	2.15E-06	IFNG-AS1	Heart_Atrial_Appendage	68323043	68363797
rs10878701	12	68335216	LINC01479	0.55	2.15E-06	IFNG-AS1	Heart_Atrial_Appendage	68323043	68363797
rs3901488	12	68337584	LINC01479	0.55	2.15E-06	IFNG-AS1	Heart_Atrial_Appendage	68323043	68363797
rs10878703	12	68340556	LINC01479	0.55	2.15E-06	IFNG-AS1	Heart_Atrial_Appendage	68323043	68363797
rs3014993	12	68342908	LINC01479	-0.50	1.88E-05	IFNG-AS1	Heart_Atrial_Appendage	68323043	68363797
rs2930113	12	68343540	LINC01479	-0.50	1.61E-05	IFNG-AS1	Heart_Atrial_Appendage	68323043	68363797
rs2930110	12	68346653	LINC01479	-0.50	1.48E-05	IFNG-AS1	Heart_Atrial_Appendage	68323043	68363797
rs3052202	12	68361444	LINC01479	-0.54	3.11E-06	IFNG-AS1	Heart_Atrial_Appendage	68323043	68363797
rs2906848	12	68362521	LINC01479	-0.64	2.95E-08	IFNG-AS1	Heart_Atrial_Appendage	68323043	68363797
rs2431655	12	69077497	LOC100507250	-0.36	3.91E-08	NUP107	Heart_Atrial_Appendage	69069130	69081535
rs751045	12	69078208	LOC100507250	-0.36	1.49E-08	NUP107	Heart_Atrial_Appendage	69069130	69081535
rs3127612	6	107167665	LOC100422737	-0.42	8.46E-08	QRSL1	Heart_Atrial_Appendage	107165867	107235306
rs2064577	6	107176563	LOC100422737	-0.48	2.30E-09	QRSL1	Heart_Atrial_Appendage	107165867	107235306
rs2354223	6	107182045	LOC100422737	-0.42	2.91E-07	QRSL1	Heart_Atrial_Appendage	107165867	107235306
rs12197237	6	107184656	LOC100422737	-0.38	7.70E-07	QRSL1	Heart_Atrial_Appendage	107165867	107235306
rs1022630	6	107189647	LOC100422737	-0.39	7.40E-07	QRSL1	Heart_Atrial_Appendage	107165867	107235306
rs3127670	6	107196983	LOC100422737	-0.35	4.26E-06	QRSL1	Heart_Atrial_Appendage	107195125	107235310
rs3127669	6	107198223	LOC100422737	-0.35	4.31E-06	QRSL1	Heart_Atrial_Appendage	107195125	107235310
rs3127668	6	107200096	LOC100422737	-0.36	3.99E-06	QRSL1	Heart_Atrial_Appendage	107195125	107235310
rs269767	5	139536922	LOC101929719	-0.30	2.55E-05	PFDN1	Heart_Atrial_Appendage	139536904	139548370
rs7726349	5	139537771	LOC101929719	-0.60	1.24E-13	PFDN1	Heart_Atrial_Appendage	139536904	139548370
rs270162	5	139539090	LOC101929719	-0.29	3.20E-05	PFDN1	Heart_Atrial_Appendage	139536904	139548370
rs199152	5	139539235	LOC101929719	-0.28	6.54E-05	PFDN1	Heart_Atrial_Appendage	139536904	139548370
rs2291878	5	139539514	LOC101929719	-0.60	1.59E-13	PFDN1	Heart_Atrial_Appendage	139536904	139548370
rs35213375	5	139543068	LOC101929719	-0.59	2.07E-12	PFDN1	Heart_Atrial_Appendage	139536904	139548370
rs67419713	5	139543379	LOC101929719	-0.52	6.26E-10	PFDN1	Heart_Atrial_Appendage	139536904	139548370
rs156082	5	139544562	LOC101929719	-0.61	1.02E-14	PFDN1	Heart_Atrial_Appendage	139536904	139548370
rs269782	5	139545302	LOC101929719	-0.61	1.02E-14	PFDN1	Heart_Atrial_Appendage	139536904	139548370
rs269781	5	139545447	LOC101929719	-0.61	1.02E-14	PFDN1	Heart_Atrial_Appendage	139536904	139548370
rs269780	5	139545553	LOC101929719	-0.61	1.02E-14	PFDN1	Heart_Atrial_Appendage	139536904	139548370
rs722437	5	139545729	LOC101929719	-0.64	5.56E-15	PFDN1	Heart_Atrial_Appendage	139536904	139548370
rs4463213	5	139545748	LOC101929719	0.29	5.79E-05	PFDN1	Heart_Atrial_Appendage	139536904	139548370
rs34266577	5	139547797	LOC101929719	-0.63	2.78E-14	PFDN1	Heart_Atrial_Appendage	139536904	139548370
rs7726176	5	139547971	LOC101929719	0.28	9.52E-05	PFDN1	Heart_Atrial_Appendage	139536904	139548370
rs12686457	9	98782262	LINC00092	0.82	4.44E-10	LINC00476	Heart_Atrial_Appendage	98782014	98784042
rs238	9	98786276	LINC00092	0.52	3.02E-10	LINC00476	Heart_Atrial_Appendage	98783296	98790242
rs78566778	9	98788761	LINC00092	0.82	1.13E-09	LINC00476	Heart_Atrial_Appendage	98787998	98790247
rs4743472	9	98789623	LINC00092	0.81	6.96E-10	LINC00476	Heart_Atrial_Appendage	98787998	98790247
rs2943532	9	98787257	LINC00092	0.33	2.02E-06	ERCC6L2	Heart_Atrial_Appendage	98783296	98790242
rs1581947	9	106842415	LOC101928550	0.43	3.30E-13	SMC2	Heart_Atrial_Appendage	106842305	106854755
rs10991094	9	106845287	LOC101928550	0.44	1.92E-12	SMC2	Heart_Atrial_Appendage	106842305	106854755
rs10991095	9	106845288	LOC101928550	0.43	3.28E-12	SMC2	Heart_Atrial_Appendage	106842305	106854755
rs1854536	9	106845661	LOC101928550	0.43	4.78E-13	SMC2	Heart_Atrial_Appendage	106842305	106854755
rs10991096	9	106846355	LOC101928550	0.43	4.10E-13	SMC2	Heart_Atrial_Appendage	106842305	106854755
rs5899588	9	106849347	LOC101928550	0.43	4.10E-13	SMC2	Heart_Atrial_Appendage	106842305	106854755
rs62583474	9	106849563	LOC101928550	-0.34	3.20E-05	SMC2	Heart_Atrial_Appendage	106842305	106854755
rs4743684	9	106852385	LOC101928550	-0.51	2.39E-20	SMC2	Heart_Atrial_Appendage	106842305	106854755
rs7848961	9	106852661	LOC101928550	0.45	2.34E-13	SMC2	Heart_Atrial_Appendage	106842305	106854755
rs10761009	9	106853753	LOC101928550	0.33	3.74E-07	SMC2	Heart_Atrial_Appendage	106842305	106854755
rs2488697	10	77054052	ZNF503	0.50	5.92E-06	ENSG00000270087	Heart_Atrial_Appendage	77043559	77133258
rs1863889	10	81389600	LOC105378385	-0.49	1.93E-06	ENSG00000224886	Heart_Atrial_Appendage	81388513	81391944
rs1863889	10	81389600	LOC105378385	-0.57	9.35E-09	NUTM2B	Heart_Atrial_Appendage	81388513	81391944
rs1713328	10	81390377	LOC105378385	-0.55	3.41E-09	NUTM2B	Heart_Atrial_Appendage	81388513	81391944
rs7902116	10	81572189	NUTM2B-AS1	0.67	1.52E-07	NUTM2B	Heart_Atrial_Appendage	81564241	81586350
rs11195667	10	81573179	NUTM2B-AS1	0.50	2.85E-05	NUTM2B	Heart_Atrial_Appendage	81564241	81586350
rs75836548	10	81575390	NUTM2B-AS1	0.51	1.59E-05	NUTM2B	Heart_Atrial_Appendage	81564241	81586350
rs4933793	10	81577042	NUTM2B-AS1	0.52	1.37E-05	NUTM2B	Heart_Atrial_Appendage	81564241	81586350
rs10885307	10	81577614	NUTM2B-AS1	0.50	9.74E-06	NUTM2B	Heart_Atrial_Appendage	81564241	81586350
rs4933802	10	81578891	NUTM2B-AS1	0.53	6.81E-06	NUTM2B	Heart_Atrial_Appendage	81564241	81586350
rs4933803	10	81579625	NUTM2B-AS1	0.53	5.54E-06	NUTM2B	Heart_Atrial_Appendage	81564241	81586350
rs1863889	10	81389600	LOC105378385	-0.48	6.92E-06	ENSG00000226381	Heart_Atrial_Appendage	81388513	81391944
rs1713328	10	81390377	LOC105378385	-0.43	1.71E-05	ENSG00000226381	Heart_Atrial_Appendage	81388513	81391944
rs61861432	10	81571054	NUTM2B-AS1	0.52	2.77E-05	ENSG00000226381	Heart_Atrial_Appendage	81564241	81586350
rs200180718	10	81571073	NUTM2B-AS1	-0.64	9.81E-06	ENSG00000226381	Heart_Atrial_Appendage	81564241	81586350
rs11195667	10	81573179	NUTM2B-AS1	0.55	1.15E-05	ENSG00000226381	Heart_Atrial_Appendage	81564241	81586350
rs4933793	10	81577042	NUTM2B-AS1	0.58	2.96E-06	ENSG00000226381	Heart_Atrial_Appendage	81564241	81586350
rs10885307	10	81577614	NUTM2B-AS1	0.54	3.69E-06	ENSG00000226381	Heart_Atrial_Appendage	81564241	81586350
rs184056073	10	81578617	NUTM2B-AS1	-0.81	2.49E-05	ENSG00000226381	Heart_Atrial_Appendage	81564241	81586350
rs4933802	10	81578891	NUTM2B-AS1	0.55	7.96E-06	ENSG00000226381	Heart_Atrial_Appendage	81564241	81586350
rs4933803	10	81579625	NUTM2B-AS1	0.55	7.30E-06	ENSG00000226381	Heart_Atrial_Appendage	81564241	81586350
rs1713328	10	81390377	LOC105378385	0.42	1.80E-05	ENSG00000228570	Heart_Atrial_Appendage	81388513	81391944
rs6584158	10	99589391	LINC00866	-0.45	8.41E-08	GOLGA7B	Heart_Atrial_Appendage	99588235	99609555
rs61873617	10	99589641	LINC00866	-0.45	1.20E-05	GOLGA7B	Heart_Atrial_Appendage	99588235	99609555
rs11189406	10	99589965	LINC00866	-0.45	8.23E-08	GOLGA7B	Heart_Atrial_Appendage	99588235	99609555
rs7837755	8	79447414	LOC101927003	-0.59	4.68E-05	ENSG00000254352	Heart_Atrial_Appendage	79447261	79470732
rs34428909	8	79448158	LOC101927003	-0.58	1.46E-05	ENSG00000254352	Heart_Atrial_Appendage	79447261	79470732
rs10504676	8	79451370	LOC101927003	-0.71	1.28E-05	ENSG00000254352	Heart_Atrial_Appendage	79447261	79470732
rs16905752	8	79454633	LOC101927003	-0.71	3.19E-07	ENSG00000254352	Heart_Atrial_Appendage	79447261	79470732
rs35790291	8	79454823	LOC101927003	-0.71	2.91E-07	ENSG00000254352	Heart_Atrial_Appendage	79447261	79470732
rs16905756	8	79456346	LOC101927003	-0.72	1.71E-07	ENSG00000254352	Heart_Atrial_Appendage	79447261	79470732
rs16905758	8	79456473	LOC101927003	-0.72	1.65E-07	ENSG00000254352	Heart_Atrial_Appendage	79447261	79470732
rs9969661	8	79457991	LOC101927003	-0.44	3.46E-05	ENSG00000254352	Heart_Atrial_Appendage	79447261	79470732
rs13255993	8	79458528	LOC101927003	-0.52	3.87E-05	ENSG00000254352	Heart_Atrial_Appendage	79447261	79470732
rs36102288	8	79460113	LOC101927003	-0.74	4.42E-06	ENSG00000254352	Heart_Atrial_Appendage	79447261	79470732
rs10504677	8	79461182	LOC101927003	-0.74	4.42E-06	ENSG00000254352	Heart_Atrial_Appendage	79447261	79470732
rs35603221	8	79466712	LOC101927003	-0.52	3.84E-05	ENSG00000254352	Heart_Atrial_Appendage	79447261	79470732
rs4145314	8	79468874	LOC101927003	-0.74	4.42E-06	ENSG00000254352	Heart_Atrial_Appendage	79447261	79470732
rs3743352	15	67714056	IQCH-AS1	0.63	5.65E-07	ENSG00000270964	Heart_Atrial_Appendage	67713547	67813287
rs6494657	15	67714663	IQCH-AS1	-0.60	1.11E-06	ENSG00000270964	Heart_Atrial_Appendage	67713547	67813287
rs12148153	15	67715273	IQCH-AS1	0.56	1.61E-05	ENSG00000270964	Heart_Atrial_Appendage	67713547	67813287
rs12148151	15	67715476	IQCH-AS1	0.62	4.82E-07	ENSG00000270964	Heart_Atrial_Appendage	67713547	67813287
rs4776359	15	67716497	IQCH-AS1	0.63	6.10E-07	ENSG00000270964	Heart_Atrial_Appendage	67713547	67813287
rs4238408	15	67719838	IQCH-AS1	0.60	3.51E-06	ENSG00000270964	Heart_Atrial_Appendage	67713547	67813287
rs4423371	15	67720855	IQCH-AS1	-0.58	3.86E-06	ENSG00000270964	Heart_Atrial_Appendage	67713547	67813287
rs72747403	15	67721272	IQCH-AS1	0.61	1.98E-06	ENSG00000270964	Heart_Atrial_Appendage	67713547	67813287
rs72747405	15	67721521	IQCH-AS1	0.58	6.56E-06	ENSG00000270964	Heart_Atrial_Appendage	67713547	67813287
rs10518723	15	67723614	IQCH-AS1	0.56	1.62E-05	ENSG00000270964	Heart_Atrial_Appendage	67713547	67813287
rs11635641	15	67723743	IQCH-AS1	0.58	6.56E-06	ENSG00000270964	Heart_Atrial_Appendage	67713547	67813287
rs200802324	15	67727347	IQCH-AS1	0.65	2.94E-06	ENSG00000270964	Heart_Atrial_Appendage	67713547	67813287
rs2414955	15	67728400	IQCH-AS1	0.61	1.98E-06	ENSG00000270964	Heart_Atrial_Appendage	67713547	67813287
rs4776931	15	67728813	IQCH-AS1	0.56	1.92E-05	ENSG00000270964	Heart_Atrial_Appendage	67713547	67813287
rs4304972	15	67735259	IQCH-AS1	-0.60	1.25E-06	ENSG00000270964	Heart_Atrial_Appendage	67713547	67813287
rs143073716	15	67735488	IQCH-AS1	0.58	6.56E-06	ENSG00000270964	Heart_Atrial_Appendage	67713547	67813287
rs2899723	15	67736023	IQCH-AS1	-0.54	2.43E-07	ENSG00000270964	Heart_Atrial_Appendage	67713547	67813287
rs60357413	15	67737367	IQCH-AS1	0.61	1.98E-06	ENSG00000270964	Heart_Atrial_Appendage	67713547	67813287
rs72747410	15	67737770	IQCH-AS1	0.61	1.98E-06	ENSG00000270964	Heart_Atrial_Appendage	67713547	67813287
rs9796659	15	67742757	IQCH-AS1	0.63	1.99E-06	ENSG00000270964	Heart_Atrial_Appendage	67713547	67813287
rs8024481	15	67744630	IQCH-AS1	-0.54	5.39E-07	ENSG00000270964	Heart_Atrial_Appendage	67713547	67813287
rs57923370	15	67746533	IQCH-AS1	0.58	8.00E-06	ENSG00000270964	Heart_Atrial_Appendage	67713547	67813287
rs2414947	15	67747971	IQCH-AS1	-0.57	2.18E-08	ENSG00000270964	Heart_Atrial_Appendage	67713547	67813287
rs2414948	15	67748196	IQCH-AS1	0.59	7.84E-06	ENSG00000270964	Heart_Atrial_Appendage	67713547	67813287
rs2414949	15	67749871	IQCH-AS1	0.62	1.18E-06	ENSG00000270964	Heart_Atrial_Appendage	67713547	67813287
rs2414950	15	67750195	IQCH-AS1	0.61	1.98E-06	ENSG00000270964	Heart_Atrial_Appendage	67713547	67813287
rs7164062	15	67753819	IQCH-AS1	-0.58	6.56E-06	ENSG00000270964	Heart_Atrial_Appendage	67713547	67813287
rs7165905	15	67753967	IQCH-AS1	-0.58	3.86E-06	ENSG00000270964	Heart_Atrial_Appendage	67713547	67813287
rs6494658	15	67755922	IQCH-AS1	-0.58	6.56E-06	ENSG00000270964	Heart_Atrial_Appendage	67713547	67813287
rs4375611	15	67756381	IQCH-AS1	0.56	1.62E-05	ENSG00000270964	Heart_Atrial_Appendage	67713547	67813287
rs8038138	15	67756572	IQCH-AS1	-0.61	1.98E-06	ENSG00000270964	Heart_Atrial_Appendage	67713547	67813287
rs6494659	15	67756899	IQCH-AS1	-0.59	4.39E-06	ENSG00000270964	Heart_Atrial_Appendage	67713547	67813287
rs2414957	15	67757764	IQCH-AS1	-0.58	6.56E-06	ENSG00000270964	Heart_Atrial_Appendage	67713547	67813287
rs2414958	15	67758226	IQCH-AS1	-0.58	6.56E-06	ENSG00000270964	Heart_Atrial_Appendage	67713547	67813287
rs60661860	15	67758820	IQCH-AS1	0.56	1.62E-05	ENSG00000270964	Heart_Atrial_Appendage	67713547	67813287
rs72747416	15	67761878	IQCH-AS1	0.57	2.79E-05	ENSG00000270964	Heart_Atrial_Appendage	67713547	67813287
rs72747417	15	67761879	IQCH-AS1	0.57	2.79E-05	ENSG00000270964	Heart_Atrial_Appendage	67713547	67813287
rs72747419	15	67762000	IQCH-AS1	0.56	1.62E-05	ENSG00000270964	Heart_Atrial_Appendage	67713547	67813287
rs4776932	15	67762150	IQCH-AS1	0.56	1.62E-05	ENSG00000270964	Heart_Atrial_Appendage	67713547	67813287
rs12900368	15	67762591	IQCH-AS1	-0.62	8.43E-07	ENSG00000270964	Heart_Atrial_Appendage	67713547	67813287
rs12899231	15	67762669	IQCH-AS1	-0.53	2.51E-05	ENSG00000270964	Heart_Atrial_Appendage	67713547	67813287
rs12914795	15	67765060	IQCH-AS1	-0.61	1.98E-06	ENSG00000270964	Heart_Atrial_Appendage	67713547	67813287
rs12591605	15	67766364	IQCH-AS1	-0.58	6.56E-06	ENSG00000270964	Heart_Atrial_Appendage	67713547	67813287
rs144667717	15	67766983	IQCH-AS1	0.56	2.00E-05	ENSG00000270964	Heart_Atrial_Appendage	67713547	67813287
rs3865017	15	67768242	IQCH-AS1	0.56	1.52E-05	ENSG00000270964	Heart_Atrial_Appendage	67713547	67813287
rs11071953	15	67770686	IQCH-AS1	-0.57	5.12E-06	ENSG00000270964	Heart_Atrial_Appendage	67713547	67813287
rs7179376	15	67774033	IQCH-AS1	-0.57	1.78E-08	ENSG00000270964	Heart_Atrial_Appendage	67713547	67813287
rs4438259	15	67777444	IQCH-AS1	-0.62	1.36E-06	ENSG00000270964	Heart_Atrial_Appendage	67713547	67813287
rs6494662	15	67778430	IQCH-AS1	-0.62	1.33E-06	ENSG00000270964	Heart_Atrial_Appendage	67713547	67813287
rs8043007	15	67778516	IQCH-AS1	-0.58	3.44E-06	ENSG00000270964	Heart_Atrial_Appendage	67713547	67813287
rs7172882	15	67779983	IQCH-AS1	-0.59	4.65E-06	ENSG00000270964	Heart_Atrial_Appendage	67713547	67813287
rs4776933	15	67780291	IQCH-AS1	-0.56	1.38E-05	ENSG00000270964	Heart_Atrial_Appendage	67713547	67813287
rs4776362	15	67780472	IQCH-AS1	-0.62	1.27E-06	ENSG00000270964	Heart_Atrial_Appendage	67713547	67813287
rs4776935	15	67780781	IQCH-AS1	-0.60	3.32E-09	ENSG00000270964	Heart_Atrial_Appendage	67713547	67813287
rs4776936	15	67781943	IQCH-AS1	-0.59	2.50E-06	ENSG00000270964	Heart_Atrial_Appendage	67713547	67813287
rs4776938	15	67785033	IQCH-AS1	-0.57	1.78E-08	ENSG00000270964	Heart_Atrial_Appendage	67713547	67813287
rs4776939	15	67785380	IQCH-AS1	-0.59	4.39E-06	ENSG00000270964	Heart_Atrial_Appendage	67713547	67813287
rs4278695	15	67787064	IQCH-AS1	0.57	1.09E-05	ENSG00000270964	Heart_Atrial_Appendage	67713547	67813287
rs6494664	15	67787925	IQCH-AS1	-0.62	1.18E-06	ENSG00000270964	Heart_Atrial_Appendage	67713547	67813287
rs8028320	15	67788104	IQCH-AS1	-0.59	4.39E-06	ENSG00000270964	Heart_Atrial_Appendage	67713547	67813287
rs6494665	15	67788269	IQCH-AS1	-0.59	2.40E-06	ENSG00000270964	Heart_Atrial_Appendage	67713547	67813287
rs4274386	15	67789503	IQCH-AS1	-0.60	9.88E-07	ENSG00000270964	Heart_Atrial_Appendage	67713547	67813287
rs12907281	15	67789878	IQCH-AS1	-0.57	4.11E-06	ENSG00000270964	Heart_Atrial_Appendage	67713547	67813287
rs7174632	15	67790731	IQCH-AS1	-0.63	5.64E-07	ENSG00000270964	Heart_Atrial_Appendage	67713547	67813287
rs200733514	15	67794977	IQCH-AS1	-0.54	1.80E-07	ENSG00000270964	Heart_Atrial_Appendage	67713547	67813287
rs4454917	15	67794979	IQCH-AS1	-0.55	6.40E-08	ENSG00000270964	Heart_Atrial_Appendage	67713547	67813287
rs4468557	15	67794982	IQCH-AS1	-0.55	6.40E-08	ENSG00000270964	Heart_Atrial_Appendage	67713547	67813287
rs7180362	15	67795445	IQCH-AS1	-0.55	6.46E-08	ENSG00000270964	Heart_Atrial_Appendage	67713547	67813287
rs2414964	15	67797702	IQCH-AS1	-0.57	1.95E-08	ENSG00000270964	Heart_Atrial_Appendage	67713547	67813287
rs2414965	15	67798048	IQCH-AS1	-0.55	8.63E-08	ENSG00000270964	Heart_Atrial_Appendage	67713547	67813287
rs2899725	15	67798350	IQCH-AS1	0.58	1.21E-05	ENSG00000270964	Heart_Atrial_Appendage	67713547	67813287
rs147249581	15	67798603	IQCH-AS1	0.57	1.52E-05	ENSG00000270964	Heart_Atrial_Appendage	67713547	67813287
rs61606947	15	67799718	IQCH-AS1	0.58	1.26E-05	ENSG00000270964	Heart_Atrial_Appendage	67713547	67813287
rs72747431	15	67801115	IQCH-AS1	0.59	1.23E-05	ENSG00000270964	Heart_Atrial_Appendage	67713547	67813287
rs3098770	15	67802571	IQCH-AS1	-0.58	3.61E-08	ENSG00000270964	Heart_Atrial_Appendage	67713547	67813287
rs2583583	15	67802746	IQCH-AS1	-0.60	4.93E-06	ENSG00000270964	Heart_Atrial_Appendage	67713547	67813287
rs8034239	15	67803542	IQCH-AS1	-0.55	4.98E-08	ENSG00000270964	Heart_Atrial_Appendage	67713547	67813287
rs12916167	15	67803778	IQCH-AS1	-0.55	4.98E-08	ENSG00000270964	Heart_Atrial_Appendage	67713547	67813287
rs72747436	15	67804502	IQCH-AS1	0.59	6.04E-06	ENSG00000270964	Heart_Atrial_Appendage	67713547	67813287
rs868030	15	67805199	IQCH-AS1	-0.61	2.35E-06	ENSG00000270964	Heart_Atrial_Appendage	67713547	67813287
rs884327	15	67805565	IQCH-AS1	-0.55	4.98E-08	ENSG00000270964	Heart_Atrial_Appendage	67713547	67813287
rs884326	15	67805641	IQCH-AS1	-0.55	4.98E-08	ENSG00000270964	Heart_Atrial_Appendage	67713547	67813287
rs72747441	15	67807032	IQCH-AS1	0.59	6.04E-06	ENSG00000270964	Heart_Atrial_Appendage	67713547	67813287
rs8036967	15	67807378	IQCH-AS1	-0.55	4.98E-08	ENSG00000270964	Heart_Atrial_Appendage	67713547	67813287
rs12898913	15	67808239	IQCH-AS1	-0.61	2.35E-06	ENSG00000270964	Heart_Atrial_Appendage	67713547	67813287
rs12594201	15	67808762	IQCH-AS1	-0.55	4.90E-08	ENSG00000270964	Heart_Atrial_Appendage	67713547	67813287
rs11635912	15	67808878	IQCH-AS1	0.59	6.04E-06	ENSG00000270964	Heart_Atrial_Appendage	67713547	67813287
rs8027772	15	67809368	IQCH-AS1	-0.53	1.34E-07	ENSG00000270964	Heart_Atrial_Appendage	67713547	67813287
rs8028300	15	67809495	IQCH-AS1	-0.55	4.98E-08	ENSG00000270964	Heart_Atrial_Appendage	67713547	67813287
rs12905319	15	67809663	IQCH-AS1	-0.57	1.05E-08	ENSG00000270964	Heart_Atrial_Appendage	67713547	67813287
rs7172990	15	67810304	IQCH-AS1	-0.55	4.98E-08	ENSG00000270964	Heart_Atrial_Appendage	67713547	67813287
rs8041782	15	67811407	IQCH-AS1	-0.56	3.17E-08	ENSG00000270964	Heart_Atrial_Appendage	67713547	67813287
rs8041488	15	67811448	IQCH-AS1	-0.55	4.98E-08	ENSG00000270964	Heart_Atrial_Appendage	67713547	67813287
rs59076075	15	67812048	IQCH-AS1	0.59	6.05E-06	ENSG00000270964	Heart_Atrial_Appendage	67713547	67813287
rs2589993	15	67813162	IQCH-AS1	-0.60	2.83E-06	ENSG00000270964	Heart_Atrial_Appendage	67713547	67813287
rs2583577	15	67813371	IQCH-AS1	0.54	9.35E-08	ENSG00000270964	Heart_Atrial_Appendage	67812344	67813400
rs1478943	15	68129296	RP11-34F13.2	0.61	1.20E-05	ENSG00000270964	Heart_Atrial_Appendage	68126648	68131217
rs73431922	15	68130134	RP11-34F13.2	0.62	1.05E-05	ENSG00000270964	Heart_Atrial_Appendage	68126648	68131217
rs73431926	15	68130270	RP11-34F13.2	0.62	1.04E-05	ENSG00000270964	Heart_Atrial_Appendage	68126648	68131217
rs2286664	15	67701495	IQCH-AS1	0.51	4.03E-12	MAP2K5	Heart_Atrial_Appendage	67700415	67705876
rs7359257	15	67702907	IQCH-AS1	0.38	4.22E-09	MAP2K5	Heart_Atrial_Appendage	67700415	67705876
rs8026196	15	67704983	IQCH-AS1	0.37	1.16E-08	MAP2K5	Heart_Atrial_Appendage	67700415	67705876
rs12594849	15	67716572	IQCH-AS1	0.42	7.53E-11	MAP2K5	Heart_Atrial_Appendage	67713547	67813287
rs2414952	15	67724392	IQCH-AS1	-0.56	3.51E-14	MAP2K5	Heart_Atrial_Appendage	67713547	67813287
rs138368467	15	67741881	IQCH-AS1	0.44	2.66E-10	MAP2K5	Heart_Atrial_Appendage	67713547	67813287
rs2899724	15	67760808	IQCH-AS1	0.42	6.42E-11	MAP2K5	Heart_Atrial_Appendage	67713547	67813287
rs4776361	15	67762056	IQCH-AS1	-0.53	2.83E-13	MAP2K5	Heart_Atrial_Appendage	67713547	67813287
rs3083852	15	67763860	IQCH-AS1	-0.54	1.06E-13	MAP2K5	Heart_Atrial_Appendage	67713547	67813287
rs7162320	15	67766038	IQCH-AS1	0.40	2.70E-10	MAP2K5	Heart_Atrial_Appendage	67713547	67813287
rs8026627	15	67770306	IQCH-AS1	0.40	2.67E-10	MAP2K5	Heart_Atrial_Appendage	67713547	67813287
rs10468041	15	67773203	IQCH-AS1	0.40	3.95E-10	MAP2K5	Heart_Atrial_Appendage	67713547	67813287
rs57030473	15	67776678	IQCH-AS1	0.37	8.50E-09	MAP2K5	Heart_Atrial_Appendage	67713547	67813287
rs12912845	15	67776950	IQCH-AS1	0.41	8.89E-11	MAP2K5	Heart_Atrial_Appendage	67713547	67813287
rs11635495	15	67804682	IQCH-AS1	0.38	2.60E-09	MAP2K5	Heart_Atrial_Appendage	67713547	67813287
rs28673019	15	67809823	IQCH-AS1	-0.52	1.94E-12	MAP2K5	Heart_Atrial_Appendage	67713547	67813287
rs4483801	15	67810857	IQCH-AS1	0.38	2.13E-09	MAP2K5	Heart_Atrial_Appendage	67713547	67813287
rs11451847	15	67812936	IQCH-AS1	-0.56	6.21E-14	MAP2K5	Heart_Atrial_Appendage	67713547	67813287
rs28742003	15	68127769	RP11-34F13.2	-0.48	1.52E-07	MAP2K5	Heart_Atrial_Appendage	68126648	68131217
rs2667782	15	77862296	LOC105370906	-0.65	1.44E-09	LOC101929457	Heart_Atrial_Appendage	77861312	77901023
rs2667783	15	77862529	LOC105370906	-0.65	1.43E-09	LOC101929457	Heart_Atrial_Appendage	77861312	77901023
rs2458035	15	77862806	LOC105370906	-0.65	2.32E-09	LOC101929457	Heart_Atrial_Appendage	77861312	77901023
rs2460770	15	77862829	LOC105370906	-0.45	3.27E-06	LOC101929457	Heart_Atrial_Appendage	77861312	77901023
rs28393270	15	77862907	LOC105370906	-0.45	2.97E-06	LOC101929457	Heart_Atrial_Appendage	77861312	77901023
rs35971869	15	77863190	LOC105370906	-0.45	2.99E-06	LOC101929457	Heart_Atrial_Appendage	77861312	77901023
rs11635634	15	77863412	LOC105370906	-0.64	2.61E-09	LOC101929457	Heart_Atrial_Appendage	77861312	77901023
rs2682924	15	77863720	LOC105370906	-0.63	3.58E-09	LOC101929457	Heart_Atrial_Appendage	77861312	77901023
rs2682923	15	77864251	LOC105370906	-0.45	3.18E-06	LOC101929457	Heart_Atrial_Appendage	77861312	77901023
rs2667774	15	77864279	LOC105370906	-0.45	3.18E-06	LOC101929457	Heart_Atrial_Appendage	77861312	77901023
rs1055691	15	77864625	LOC105370906	-0.67	4.36E-10	LOC101929457	Heart_Atrial_Appendage	77861312	77901023
rs2667775	15	77864802	LOC105370906	-0.64	5.55E-09	LOC101929457	Heart_Atrial_Appendage	77861312	77901023
rs2682922	15	77865006	LOC105370906	-0.65	5.13E-10	LOC101929457	Heart_Atrial_Appendage	77861312	77901023
rs2682921	15	77865459	LOC105370906	-0.62	1.55E-08	LOC101929457	Heart_Atrial_Appendage	77861312	77901023
rs939493	15	77865707	LOC105370906	-0.45	1.30E-06	LOC101929457	Heart_Atrial_Appendage	77861312	77901023
rs939492	15	77865811	LOC105370906	-0.45	1.29E-06	LOC101929457	Heart_Atrial_Appendage	77861312	77901023
rs2667776	15	77866210	LOC105370906	-0.41	1.16E-05	LOC101929457	Heart_Atrial_Appendage	77861312	77901023
rs2667777	15	77866551	LOC105370906	-0.45	3.20E-06	LOC101929457	Heart_Atrial_Appendage	77861312	77901023
rs2667778	15	77866649	LOC105370906	-0.45	1.30E-06	LOC101929457	Heart_Atrial_Appendage	77861312	77901023
rs2667779	15	77866775	LOC105370906	-0.41	1.16E-05	LOC101929457	Heart_Atrial_Appendage	77861312	77901023
rs2667780	15	77867164	LOC105370906	-0.45	3.21E-06	LOC101929457	Heart_Atrial_Appendage	77861312	77901023
rs939491	15	77867627	LOC105370906	-0.41	1.16E-05	LOC101929457	Heart_Atrial_Appendage	77861312	77901023
rs939488	15	77867780	LOC105370906	-0.62	1.87E-08	LOC101929457	Heart_Atrial_Appendage	77861312	77901023
rs939487	15	77867983	LOC105370906	-0.40	1.42E-05	LOC101929457	Heart_Atrial_Appendage	77861312	77901023
rs907384	15	77868124	LOC105370906	-0.40	1.42E-05	LOC101929457	Heart_Atrial_Appendage	77861312	77901023
rs2682920	15	77869917	LOC105370906	-0.40	3.22E-05	LOC101929457	Heart_Atrial_Appendage	77861312	77901023
rs2682919	15	77870371	LOC105370906	-0.42	1.02E-05	LOC101929457	Heart_Atrial_Appendage	77861312	77901023
rs907383	15	77870646	LOC105370906	-0.65	5.52E-09	LOC101929457	Heart_Atrial_Appendage	77861312	77901023
rs28612444	15	77870913	LOC105370906	-0.45	3.29E-06	LOC101929457	Heart_Atrial_Appendage	77861312	77901023
rs2682918	15	77871114	LOC105370906	-0.42	8.44E-06	LOC101929457	Heart_Atrial_Appendage	77861312	77901023
rs2682916	15	77871472	LOC105370906	-0.42	8.44E-06	LOC101929457	Heart_Atrial_Appendage	77861312	77901023
rs2682915	15	77871520	LOC105370906	-0.42	8.44E-06	LOC101929457	Heart_Atrial_Appendage	77861312	77901023
rs907382	15	77871749	LOC105370906	-0.42	8.44E-06	LOC101929457	Heart_Atrial_Appendage	77861312	77901023
rs907381	15	77872039	LOC105370906	-0.43	1.20E-05	LOC101929457	Heart_Atrial_Appendage	77861312	77901023
rs2682914	15	77872318	LOC105370906	-0.45	5.61E-06	LOC101929457	Heart_Atrial_Appendage	77861312	77901023
rs907380	15	77872909	LOC105370906	-0.44	6.02E-06	LOC101929457	Heart_Atrial_Appendage	77861312	77901023
rs907379	15	77872964	LOC105370906	-0.43	1.21E-05	LOC101929457	Heart_Atrial_Appendage	77861312	77901023
rs907378	15	77873193	LOC105370906	-0.43	1.21E-05	LOC101929457	Heart_Atrial_Appendage	77861312	77901023
rs939486	15	77873412	LOC105370906	-0.42	1.70E-05	LOC101929457	Heart_Atrial_Appendage	77861312	77901023
rs868299	15	77873549	LOC105370906	-0.43	1.21E-05	LOC101929457	Heart_Atrial_Appendage	77861312	77901023
rs868297	15	77873769	LOC105370906	-0.45	2.35E-06	LOC101929457	Heart_Atrial_Appendage	77861312	77901023
rs2667772	15	77873904	LOC105370906	-0.42	1.31E-05	LOC101929457	Heart_Atrial_Appendage	77861312	77901023
rs2667771	15	77874030	LOC105370906	-0.40	5.08E-05	LOC101929457	Heart_Atrial_Appendage	77861312	77901023
rs2667770	15	77874229	LOC105370906	-0.42	1.61E-05	LOC101929457	Heart_Atrial_Appendage	77861312	77901023
rs2682913	15	77874356	LOC105370906	-0.42	1.55E-05	LOC101929457	Heart_Atrial_Appendage	77861312	77901023
rs2667769	15	77874877	LOC105370906	-0.43	7.33E-06	LOC101929457	Heart_Atrial_Appendage	77861312	77901023
rs2667768	15	77875117	LOC105370906	-0.43	8.73E-06	LOC101929457	Heart_Atrial_Appendage	77861312	77901023
rs2682912	15	77875268	LOC105370906	-0.44	1.24E-05	LOC101929457	Heart_Atrial_Appendage	77861312	77901023
rs2682911	15	77875591	LOC105370906	-0.42	1.02E-05	LOC101929457	Heart_Atrial_Appendage	77861312	77901023
rs2667767	15	77876031	LOC105370906	-0.57	1.83E-07	LOC101929457	Heart_Atrial_Appendage	77861312	77901023
rs2667766	15	77876632	LOC105370906	-0.43	1.68E-05	LOC101929457	Heart_Atrial_Appendage	77861312	77901023
rs111850776	15	77877116	LOC105370906	-0.40	5.48E-05	LOC101929457	Heart_Atrial_Appendage	77861312	77901023
rs2516302	15	77879842	LOC105370906	-0.57	1.56E-07	LOC101929457	Heart_Atrial_Appendage	77861312	77901023
rs938090	15	77879975	LOC105370906	-0.55	2.48E-07	LOC101929457	Heart_Atrial_Appendage	77861312	77901023
rs2682910	15	77880114	LOC105370906	-0.55	2.48E-07	LOC101929457	Heart_Atrial_Appendage	77861312	77901023
rs2682909	15	77880927	LOC105370906	-0.42	3.09E-05	LOC101929457	Heart_Atrial_Appendage	77861312	77901023
rs2667764	15	77881239	LOC105370906	-0.55	2.48E-07	LOC101929457	Heart_Atrial_Appendage	77861312	77901023
rs2667763	15	77881889	LOC105370906	-0.40	5.43E-05	LOC101929457	Heart_Atrial_Appendage	77861312	77901023
rs867908	15	77881925	LOC105370906	-0.42	3.59E-05	LOC101929457	Heart_Atrial_Appendage	77861312	77901023
rs884141	15	77882123	LOC105370906	-0.40	5.43E-05	LOC101929457	Heart_Atrial_Appendage	77861312	77901023
rs867917	15	77882757	LOC105370906	-0.40	5.43E-05	LOC101929457	Heart_Atrial_Appendage	77861312	77901023
rs867916	15	77882860	LOC105370906	-0.60	6.52E-08	LOC101929457	Heart_Atrial_Appendage	77861312	77901023
rs2667761	15	77883130	LOC105370906	-0.40	5.44E-05	LOC101929457	Heart_Atrial_Appendage	77861312	77901023
rs2682908	15	77883756	LOC105370906	-0.41	3.43E-05	LOC101929457	Heart_Atrial_Appendage	77861312	77901023
rs2682907	15	77883802	LOC105370906	-0.41	3.95E-05	LOC101929457	Heart_Atrial_Appendage	77861312	77901023
rs2667760	15	77883929	LOC105370906	-0.41	4.72E-05	LOC101929457	Heart_Atrial_Appendage	77861312	77901023
rs2682906	15	77883957	LOC105370906	-0.41	3.92E-05	LOC101929457	Heart_Atrial_Appendage	77861312	77901023
rs907374	15	77884026	LOC105370906	-0.60	6.52E-08	LOC101929457	Heart_Atrial_Appendage	77861312	77901023
rs59745219	15	77884130	LOC105370906	-0.57	1.42E-07	LOC101929457	Heart_Atrial_Appendage	77861312	77901023
rs59391831	15	77884186	LOC105370906	-0.41	4.43E-05	LOC101929457	Heart_Atrial_Appendage	77861312	77901023
rs60440781	15	77884203	LOC105370906	-0.41	4.43E-05	LOC101929457	Heart_Atrial_Appendage	77861312	77901023
rs61240175	15	77884228	LOC105370906	-0.41	4.43E-05	LOC101929457	Heart_Atrial_Appendage	77861312	77901023
rs59235404	15	77884290	LOC105370906	-0.41	4.43E-05	LOC101929457	Heart_Atrial_Appendage	77861312	77901023
rs2682905	15	77884504	LOC105370906	-0.41	4.04E-05	LOC101929457	Heart_Atrial_Appendage	77861312	77901023
rs2682904	15	77884998	LOC105370906	-0.42	3.96E-05	LOC101929457	Heart_Atrial_Appendage	77861312	77901023
rs2667758	15	77885241	LOC105370906	-0.41	4.43E-05	LOC101929457	Heart_Atrial_Appendage	77861312	77901023
rs12906211	15	77885462	LOC105370906	-0.41	4.43E-05	LOC101929457	Heart_Atrial_Appendage	77861312	77901023
rs11854591	15	77886029	LOC105370906	-0.44	3.18E-05	LOC101929457	Heart_Atrial_Appendage	77861312	77901023
rs11857779	15	77886032	LOC105370906	-0.44	2.41E-05	LOC101929457	Heart_Atrial_Appendage	77861312	77901023
rs7497168	15	77886231	LOC105370906	-0.56	3.31E-07	LOC101929457	Heart_Atrial_Appendage	77861312	77901023
rs9806723	15	77887007	LOC105370906	-0.41	4.55E-05	LOC101929457	Heart_Atrial_Appendage	77861312	77901023
rs201507409	15	77887015	LOC105370906	-0.42	3.74E-05	LOC101929457	Heart_Atrial_Appendage	77861312	77901023
rs9806734	15	77887071	LOC105370906	-0.41	4.97E-05	LOC101929457	Heart_Atrial_Appendage	77861312	77901023
rs2682928	15	77887308	LOC105370906	-0.41	3.70E-05	LOC101929457	Heart_Atrial_Appendage	77861312	77901023
rs2667784	15	77887657	LOC105370906	-0.42	3.48E-05	LOC101929457	Heart_Atrial_Appendage	77861312	77901023
rs60701760	15	77888152	LOC105370906	-0.53	7.55E-07	LOC101929457	Heart_Atrial_Appendage	77861312	77901023
rs57471224	15	77888169	LOC105370906	-0.53	7.29E-07	LOC101929457	Heart_Atrial_Appendage	77861312	77901023
rs4886883	15	77888924	LOC105370906	-0.54	1.15E-06	LOC101929457	Heart_Atrial_Appendage	77861312	77901023
rs12594829	15	77889273	LOC105370906	-0.42	2.35E-05	LOC101929457	Heart_Atrial_Appendage	77861312	77901023
rs55808627	15	77889461	LOC105370906	-0.42	3.18E-05	LOC101929457	Heart_Atrial_Appendage	77861312	77901023
rs56182742	15	77889750	LOC105370906	-0.42	2.68E-05	LOC101929457	Heart_Atrial_Appendage	77861312	77901023
rs16968985	15	77889841	LOC105370906	-0.42	2.88E-05	LOC101929457	Heart_Atrial_Appendage	77861312	77901023
rs58102377	15	77892857	LOC105370906	-0.45	2.06E-05	LOC101929457	Heart_Atrial_Appendage	77861312	77901023
rs56381229	15	77893832	LOC105370906	-0.45	1.17E-05	LOC101929457	Heart_Atrial_Appendage	77861312	77901023
rs4886519	15	77893885	LOC105370906	-0.55	7.01E-07	LOC101929457	Heart_Atrial_Appendage	77861312	77901023
rs56188061	15	77893905	LOC105370906	-0.45	1.09E-05	LOC101929457	Heart_Atrial_Appendage	77861312	77901023
rs55978935	15	77893964	LOC105370906	-0.45	1.09E-05	LOC101929457	Heart_Atrial_Appendage	77861312	77901023
rs55745559	15	77893988	LOC105370906	-0.45	1.09E-05	LOC101929457	Heart_Atrial_Appendage	77861312	77901023
rs8034247	15	77894256	LOC105370906	-0.45	1.07E-05	LOC101929457	Heart_Atrial_Appendage	77861312	77901023
rs8033468	15	77894587	LOC105370906	-0.45	1.19E-05	LOC101929457	Heart_Atrial_Appendage	77861312	77901023
rs8037691	15	77894708	LOC105370906	-0.45	1.23E-05	LOC101929457	Heart_Atrial_Appendage	77861312	77901023
rs7179753	15	77895047	LOC105370906	-0.45	9.76E-06	LOC101929457	Heart_Atrial_Appendage	77861312	77901023
rs11856468	15	77896786	LOC105370906	-0.46	7.41E-06	LOC101929457	Heart_Atrial_Appendage	77861312	77901023
rs907389	15	77897476	LOC105370906	-0.46	8.72E-06	LOC101929457	Heart_Atrial_Appendage	77861312	77901023
rs11858089	15	80491062	LOC100996492	-0.40	3.13E-07	FAH	Heart_Atrial_Appendage	80487826	80544555
[truncated: 63,606 more rows]

## Sheet: Supplementary_Table_S7
Supplementary Table S7 - Detailed list of GTEx significant direct comparison of eQTLs associated with miRNA binding sites and GWAS studies
[truncated: 6 more rows]

[truncated: 6 more sheets: Supplementary_Table_S8, Supplementary_Table_S9, Supplementary_Table_S10, Supplementary_Table_S11, Supplementary_Table_S12, Supplementary_Table_S13]
